# Supplementary material for: 2,6-Bis(2-chloro­ethyl)-8b,8c-diphenyl­perhydro-2,3a,4a,6,7a,8a-hexa­azacyclo­penta­[def]fluorene-4,8-dithione
Source: Acta Crystallogr Sect E Struct Rep Online. 2009 Jun 27;65(Pt 7):o1715. doi: 10.1107/S1600536809024118 (PMC2969207; doi:10.1107/S1600536809024118)
Supplement: Supplementary file 1 [file e-65-o1715-sup1.cif]

##############################################################################
###                                                                        ###
###        Electronic paper (Acta Crystallographica Section E)             ###
###                                                                        ###
##############################################################################
#                                                                            #
# This CIF contains the data in a paper accepted for publication in Acta     #
# Crystallographica Section E. It conforms to the requirements of Notes      #
# for Authors for Section E, and has been peer reviewed under the auspices   #
# of the IUCr Commission on Journals.                                        #
#                                                                            #
# Full details of the Crystallographic Information File format               #
# are given in the paper "The Crystallographic Information File (CIF):       #
# a New Standard Archive File for Crystallography" by S. R. Hall, F. H.      #
# Allen and I. D. Brown [Acta Cryst. (1991), A47, 655-685].                  #
#                                                                            #
# The current version of the core CIF dictionary is obtainable from          #
# ftp://ftp.iucr.org/pub/cif_core.dic. The current version number is 2.4.    #
#                                                                            #
# Software is freely available for graphical display of the structure(s) in  #
# this CIF.  For information consult the CIF home page http://www.iucr.org/  #
# cif/home.html                                                              #
#                                                                            #
# This file may be used for bona fide research purposes within the           #
# scientific community so long as proper attribution is given to the journal # 
# article from which it was obtained.                                        #
#                                                                            #
##############################################################################
                                             
data_I
_audit_creation_method     SHELXL-97
_chemical_name_systematic
;
2,6-Bis(2-chloroethyl)-8b,8c-diphenylperhydro-2,3a,4a,6,7a,8a-
hexaazacyclopenta[<i>def</i>]fluorene-4,8-dithione
;
_chemical_name_common     ?
_chemical_formula_moiety     'C24 H26 Cl2 N6 S2'
_chemical_formula_sum     'C24 H26 Cl2 N6 S2'
_chemical_formula_iupac     'C24 H26 Cl2 N6 S2'
_chemical_formula_weight     533.53
_chemical_melting_point     ?
_symmetry_cell_setting     Monoclinic
_symmetry_space_group_name_H-M     'P 21/c'
_symmetry_space_group_name_Hall     '-P 2ybc'
loop_
    _symmetry_equiv_pos_as_xyz
    'x, y, z'
    '-x, y+1/2, -z+1/2'
    '-x, -y, -z'
    'x, -y-1/2, z-1/2'
_cell_length_a     8.7566(2)
_cell_length_b     14.0877(3)
_cell_length_c     20.8575(5)
_cell_angle_alpha     90.00
_cell_angle_beta     99.5250(10)
_cell_angle_gamma     90.00
_cell_volume     2537.52(10)
_cell_formula_units_Z     4
_cell_measurement_reflns_used     2851
_cell_measurement_theta_min     2.45
_cell_measurement_theta_max     21.65
_cell_measurement_temperature     298(2)
_exptl_crystal_description     block
_exptl_crystal_colour     colourless
_exptl_crystal_size_max     0.23
_exptl_crystal_size_mid     0.20
_exptl_crystal_size_min     0.10
_exptl_crystal_density_diffrn     1.397
_exptl_crystal_density_meas     ?
_exptl_crystal_density_method     'not measured'
_exptl_crystal_F_000     1112
_exptl_absorpt_coefficient_mu     0.446
_exptl_absorpt_correction_type     none
_exptl_absorpt_process_details     ?
_exptl_special_details
;
;
_diffrn_ambient_temperature     298(2)
_diffrn_radiation_type     MoK\a
_diffrn_radiation_wavelength     0.71073
_diffrn_radiation_source     'fine-focus sealed tube'
_diffrn_radiation_monochromator     graphite
_diffrn_measurement_device_type     'Bruker SMART 4K CCD area-detector'
_diffrn_measurement_method     '\f and \w'
_diffrn_detector_area_resol_mean     ?
_diffrn_reflns_number     16129
_diffrn_reflns_av_R_equivalents     0.0779
_diffrn_reflns_av_sigmaI/netI     0.0736
_diffrn_reflns_theta_min     1.75
_diffrn_reflns_theta_max     26.00
_diffrn_reflns_theta_full     26.00
_diffrn_measured_fraction_theta_max     0.996
_diffrn_measured_fraction_theta_full     0.996
_diffrn_reflns_limit_h_min     -10
_diffrn_reflns_limit_h_max     10
_diffrn_reflns_limit_k_min     -17
_diffrn_reflns_limit_k_max     17
_diffrn_reflns_limit_l_min     -18
_diffrn_reflns_limit_l_max     25
_diffrn_standards_number     ?
_diffrn_standards_interval_count     ?
_diffrn_standards_interval_time     ?
_diffrn_standards_decay_%     ?
_refine_special_details
;
Refinement of <i>F</i>^2^ against ALL reflections. The weighted <i>R</i>-factor
<i>wR</i> and goodness of fit <i>S</i> are based on <i>F</i>^2^, conventional
<i>R</i>-factors <i>R</i> are based on <i>F</i>, with <i>F</i> set to zero for
negative <i>F</i>^2^. The threshold expression of <i>F</i>^2^ >
\s(<i>F</i>^2^) is used only for calculating <i>R</i>-factors(gt) <i>etc</i>.
and is not relevant to the choice of reflections for refinement.
<i>R</i>-factors based on <i>F</i>^2^ are statistically about twice as large
as those based on <i>F</i>, and <i>R</i>- factors based on ALL data will be
even larger.
;
_reflns_number_total     4979
_reflns_number_gt     3375
_reflns_threshold_expression     I>2\s(I)
_refine_ls_structure_factor_coef     Fsqd
_refine_ls_matrix_type     full
_refine_ls_R_factor_all     0.0973
_refine_ls_R_factor_gt     0.0641
_refine_ls_wR_factor_gt     0.1440
_refine_ls_wR_factor_ref     0.1637
_refine_ls_goodness_of_fit_ref     1.016
_refine_ls_restrained_S_all     1.016
_refine_ls_number_reflns     4979
_refine_ls_number_parameters     307
_refine_ls_number_restraints     0
_refine_ls_hydrogen_treatment     constr
_refine_ls_weighting_scheme     calc
_refine_ls_weighting_details
                 'calc w=1/[\s^2^(Fo^2^)+(0.0798P)^2^] where P=(Fo^2^+2Fc^2^)/3'
_atom_sites_solution_hydrogens     geom
_atom_sites_solution_primary     direct
_atom_sites_solution_secondary     difmap
_refine_ls_shift/su_max     0.000
_refine_ls_shift/su_mean     0.000
_refine_diff_density_max     0.629
_refine_diff_density_min     -0.508
_refine_ls_extinction_method     none
_refine_ls_extinction_coef     ?
loop_
    _atom_type_symbol
    _atom_type_description
    _atom_type_scat_dispersion_real
    _atom_type_scat_dispersion_imag
    _atom_type_scat_source
    'C' 'C' 0.0033 0.0016
                         'International Tables Vol C Tables 4.2.6.8 and 6.1.1.4'
    'H' 'H' 0.0000 0.0000
                         'International Tables Vol C Tables 4.2.6.8 and 6.1.1.4'
    'N' 'N' 0.0061 0.0033
                         'International Tables Vol C Tables 4.2.6.8 and 6.1.1.4'
    'Cl' 'Cl' 0.1484 0.1585
                         'International Tables Vol C Tables 4.2.6.8 and 6.1.1.4'
    'S' 'S' 0.1246 0.1234
                         'International Tables Vol C Tables 4.2.6.8 and 6.1.1.4'
_computing_data_collection     'SMART (Bruker, 1997)'
_computing_cell_refinement     'SAINT (Bruker, 1999)'
_computing_data_reduction     'SAINT (Bruker, 1999)'
_computing_structure_solution     'SHELXS97 (Sheldrick, 2008)'
_computing_structure_refinement     'SHELXL97 (Sheldrick, 2008)'
_computing_molecular_graphics     'SHELXTL (Sheldrick, 2008)'
_computing_publication_material     'SHELXL97 (Sheldrick, 2008)'
loop_
    _atom_site_type_symbol
    _atom_site_label
    _atom_site_fract_x
    _atom_site_fract_y
    _atom_site_fract_z
    _atom_site_U_iso_or_equiv
    _atom_site_adp_type
    _atom_site_calc_flag
    _atom_site_refinement_flags
    _atom_site_occupancy
    _atom_site_disorder_assembly
    _atom_site_disorder_group
    C C1 0.5265(5) 0.0996(4) 0.4154(2) 0.0757(13) Uani d . 1 . .
    H H1A 0.4497 0.0898 0.4434 0.091 Uiso calc R 1 . .
    H H1B 0.5458 0.1673 0.4136 0.091 Uiso calc R 1 . .
    C C2 0.4639(4) 0.0657(3) 0.34973(18) 0.0501(9) Uani d . 1 . .
    H H2A 0.4466 -0.0022 0.3516 0.060 Uiso calc R 1 . .
    H H2B 0.3642 0.0956 0.3356 0.060 Uiso calc R 1 . .
    C C3 0.5429(3) 0.0178(2) 0.24750(17) 0.0394(8) Uani d . 1 . .
    H H3A 0.5366 -0.0461 0.2641 0.047 Uiso calc R 1 . .
    H H3B 0.6324 0.0210 0.2257 0.047 Uiso calc R 1 . .
    C C4 0.5586(4) 0.1811(2) 0.27789(16) 0.0393(8) Uani d . 1 . .
    H H4A 0.6483 0.1925 0.2572 0.047 Uiso calc R 1 . .
    H H4B 0.5643 0.2242 0.3145 0.047 Uiso calc R 1 . .
    C C5 0.2613(3) -0.0038(2) 0.19965(15) 0.0319(7) Uani d . 1 . .
    C C6 0.2848(3) 0.2397(2) 0.24636(15) 0.0314(7) Uani d . 1 . .
    C C7 0.3878(3) 0.13561(19) 0.17632(14) 0.0281(7) Uani d . 1 . .
    C C8 0.4933(3) 0.1550(2) 0.12701(15) 0.0342(7) Uani d . 1 . .
    C C9 0.5363(4) 0.0818(3) 0.08934(17) 0.0493(9) Uani d . 1 . .
    H H9 0.5021 0.0203 0.0947 0.059 Uiso calc R 1 . .
    C C10 0.6305(5) 0.1006(4) 0.0436(2) 0.0679(13) Uani d . 1 . .
    H H10 0.6592 0.0516 0.0182 0.081 Uiso calc R 1 . .
    C C11 0.6819(5) 0.1918(4) 0.0354(2) 0.0725(14) Uani d . 1 . .
    H H11 0.7445 0.2041 0.0044 0.087 Uiso calc R 1 . .
    C C12 0.6409(4) 0.2640(3) 0.0727(2) 0.0670(12) Uani d . 1 . .
    H H12 0.6763 0.3253 0.0676 0.080 Uiso calc R 1 . .
    C C13 0.5465(4) 0.2455(3) 0.11833(18) 0.0494(9) Uani d . 1 . .
    H H13 0.5184 0.2949 0.1436 0.059 Uiso calc R 1 . .
    C C14 0.2095(3) 0.14683(19) 0.15257(14) 0.0278(7) Uani d . 1 . .
    C C15 0.1585(3) 0.1754(2) 0.08262(15) 0.0336(7) Uani d . 1 . .
    C C16 0.1323(4) 0.1075(3) 0.03430(17) 0.0496(9) Uani d . 1 . .
    H H16 0.1440 0.0436 0.0450 0.060 Uiso calc R 1 . .
    C C17 0.0888(5) 0.1341(3) -0.02984(19) 0.0687(12) Uani d . 1 . .
    H H17 0.0719 0.0879 -0.0621 0.082 Uiso calc R 1 . .
    C C18 0.0703(5) 0.2282(4) -0.0463(2) 0.0752(14) Uani d . 1 . .
    H H18 0.0392 0.2458 -0.0894 0.090 Uiso calc R 1 . .
    C C19 0.0978(5) 0.2958(3) 0.0012(2) 0.0714(13) Uani d . 1 . .
    H H19 0.0870 0.3597 -0.0098 0.086 Uiso calc R 1 . .
    C C20 0.1416(4) 0.2694(3) 0.06534(18) 0.0522(10) Uani d . 1 . .
    H H20 0.1599 0.3159 0.0973 0.063 Uiso calc R 1 . .
    C C21 -0.0141(3) 0.0516(2) 0.17475(16) 0.0345(7) Uani d . 1 . .
    H H21A -0.0784 0.0657 0.1334 0.041 Uiso calc R 1 . .
    H H21B -0.0404 -0.0117 0.1876 0.041 Uiso calc R 1 . .
    C C22 0.0005(3) 0.2145(2) 0.20563(17) 0.0384(8) Uani d . 1 . .
    H H22A -0.0628 0.2341 0.1652 0.046 Uiso calc R 1 . .
    H H22B -0.0163 0.2593 0.2391 0.046 Uiso calc R 1 . .
    C C23 0.0225(4) 0.0944(2) 0.28981(15) 0.0383(8) Uani d . 1 . .
    H H23A 0.0157 0.1485 0.3180 0.046 Uiso calc R 1 . .
    H H23B 0.1313 0.0806 0.2906 0.046 Uiso calc R 1 . .
    C C24 -0.0531(4) 0.0101(2) 0.31604(17) 0.0429(8) Uani d . 1 . .
    H H24A -0.0589 -0.0425 0.2857 0.052 Uiso calc R 1 . .
    H H24B -0.1573 0.0262 0.3223 0.052 Uiso calc R 1 . .
    Cl Cl1 0.69817(17) 0.04249(16) 0.44949(7) 0.1337(8) Uani d . 1 . .
    Cl Cl2 0.06244(11) -0.02216(7) 0.39222(5) 0.0585(3) Uani d . 1 . .
    N N1 0.5631(3) 0.08436(18) 0.30145(13) 0.0382(7) Uani d . 1 . .
    N N2 0.4172(3) 0.20160(16) 0.23108(12) 0.0304(6) Uani d . 1 . .
    N N3 0.4014(3) 0.03855(16) 0.20014(13) 0.0301(6) Uani d . 1 . .
    N N4 0.1644(3) 0.21709(16) 0.19809(12) 0.0303(6) Uani d . 1 . .
    N N5 0.1496(3) 0.05305(16) 0.16642(12) 0.0289(6) Uani d . 1 . .
    N N6 -0.0485(3) 0.11945(18) 0.22321(13) 0.0356(6) Uani d . 1 . .
    S S1 0.23332(10) -0.10921(6) 0.23090(5) 0.0516(3) Uani d . 1 . .
    S S2 0.27222(11) 0.30702(6) 0.31074(4) 0.0461(3) Uani d . 1 . .
loop_
    _atom_site_aniso_label
    _atom_site_aniso_U_11
    _atom_site_aniso_U_22
    _atom_site_aniso_U_33
    _atom_site_aniso_U_12
    _atom_site_aniso_U_13
    _atom_site_aniso_U_23
    C1 0.065(3) 0.104(4) 0.059(3) 0.015(3) 0.015(2) 0.001(3)
    C2 0.041(2) 0.064(2) 0.045(2) -0.0041(17) 0.0059(17) 0.0122(19)
    C3 0.0314(17) 0.0371(18) 0.049(2) 0.0063(14) 0.0052(16) 0.0086(16)
    C4 0.0339(18) 0.0444(19) 0.040(2) -0.0068(14) 0.0066(15) -0.0017(16)
    C5 0.0287(16) 0.0280(16) 0.040(2) 0.0012(12) 0.0087(14) -0.0048(14)
    C6 0.0374(17) 0.0230(15) 0.0350(19) 0.0003(12) 0.0097(15) 0.0045(13)
    C7 0.0300(16) 0.0241(15) 0.0307(17) 0.0008(12) 0.0068(13) -0.0010(13)
    C8 0.0279(16) 0.0418(19) 0.0333(18) -0.0004(13) 0.0061(14) 0.0005(15)
    C9 0.042(2) 0.061(2) 0.047(2) 0.0026(17) 0.0154(18) -0.0076(19)
    C10 0.050(2) 0.112(4) 0.046(3) 0.015(2) 0.023(2) -0.014(2)
    C11 0.047(2) 0.124(4) 0.051(3) -0.011(3) 0.021(2) 0.016(3)
    C12 0.057(3) 0.088(3) 0.058(3) -0.022(2) 0.015(2) 0.019(3)
    C13 0.057(2) 0.051(2) 0.043(2) -0.0113(17) 0.0161(18) 0.0069(17)
    C14 0.0305(16) 0.0233(15) 0.0313(17) 0.0030(12) 0.0105(13) -0.0017(13)
    C15 0.0329(17) 0.0358(17) 0.0340(19) 0.0058(13) 0.0113(14) -0.0005(14)
    C16 0.070(3) 0.044(2) 0.036(2) 0.0072(18) 0.0130(19) -0.0031(17)
    C17 0.102(4) 0.073(3) 0.031(2) 0.007(3) 0.011(2) -0.009(2)
    C18 0.093(4) 0.102(4) 0.032(2) 0.020(3) 0.016(2) 0.022(3)
    C19 0.103(4) 0.063(3) 0.051(3) 0.023(2) 0.019(3) 0.024(2)
    C20 0.073(3) 0.042(2) 0.043(2) 0.0065(18) 0.012(2) 0.0064(18)
    C21 0.0276(16) 0.0409(18) 0.0349(19) -0.0010(13) 0.0048(14) 0.0002(15)
    C22 0.0340(17) 0.0412(19) 0.041(2) 0.0118(14) 0.0105(15) -0.0007(16)
    C23 0.0374(18) 0.0450(19) 0.034(2) -0.0018(15) 0.0086(15) -0.0027(15)
    C24 0.0354(18) 0.053(2) 0.041(2) -0.0052(15) 0.0065(16) 0.0053(17)
    Cl1 0.0874(10) 0.253(2) 0.0537(8) 0.0758(12) -0.0083(7) 0.0002(10)
    Cl2 0.0556(6) 0.0663(6) 0.0516(6) -0.0015(5) 0.0029(5) 0.0170(5)
    N1 0.0297(14) 0.0429(16) 0.0413(17) 0.0002(12) 0.0033(12) 0.0062(13)
    N2 0.0316(14) 0.0296(13) 0.0307(15) -0.0033(11) 0.0076(11) -0.0015(11)
    N3 0.0241(13) 0.0236(13) 0.0426(16) 0.0012(10) 0.0058(11) 0.0019(11)
    N4 0.0342(14) 0.0255(13) 0.0319(15) 0.0052(10) 0.0077(12) -0.0022(11)
    N5 0.0270(13) 0.0264(13) 0.0340(15) -0.0008(10) 0.0074(11) 0.0005(11)
    N6 0.0320(14) 0.0409(16) 0.0356(16) 0.0058(11) 0.0105(12) 0.0000(12)
    S1 0.0454(5) 0.0260(5) 0.0856(8) -0.0009(4) 0.0169(5) 0.0123(5)
    S2 0.0600(6) 0.0389(5) 0.0420(6) -0.0011(4) 0.0163(5) -0.0135(4)
_geom_special_details
;
All e.s.d.'s (except the e.s.d. in the dihedral angle between two l.s. planes)
are estimated using the full covariance matrix. The cell e.s.d.'s are taken
into account individually in the estimation of e.s.d.'s in distances, angles
and torsion angles; correlations between e.s.d.'s in cell parameters are only
used when they are defined by crystal symmetry. An approximate (isotropic)
treatment of cell e.s.d.'s is used for estimating e.s.d.'s involving l.s.
planes.
;
loop_
    _geom_bond_atom_site_label_1
    _geom_bond_atom_site_label_2
    _geom_bond_site_symmetry_2
    _geom_bond_distance
    _geom_bond_publ_flag
    C1 C2 . 1.469(6) ?
    C1 Cl1 . 1.749(4) ?
    C1 H1A . 0.9700 ?
    C1 H1B . 0.9700 ?
    C2 N1 . 1.459(4) ?
    C2 H2A . 0.9700 ?
    C2 H2B . 0.9700 ?
    C3 N1 . 1.453(4) ?
    C3 N3 . 1.480(4) ?
    C3 H3A . 0.9700 ?
    C3 H3B . 0.9700 ?
    C4 N1 . 1.447(4) ?
    C4 N2 . 1.473(4) ?
    C4 H4A . 0.9700 ?
    C4 H4B . 0.9700 ?
    C5 N5 . 1.362(4) ?
    C5 N3 . 1.363(4) ?
    C5 S1 . 1.656(3) ?
    C6 N2 . 1.362(4) ?
    C6 N4 . 1.369(4) ?
    C6 S2 . 1.662(3) ?
    C7 N3 . 1.453(3) ?
    C7 N2 . 1.462(4) ?
    C7 C8 . 1.517(4) ?
    C7 C14 . 1.565(4) ?
    C8 C13 . 1.379(4) ?
    C8 C9 . 1.385(4) ?
    C9 C10 . 1.386(5) ?
    C9 H9 . 0.9300 ?
    C10 C11 . 1.381(6) ?
    C10 H10 . 0.9300 ?
    C11 C12 . 1.364(6) ?
    C11 H11 . 0.9300 ?
    C12 C13 . 1.384(5) ?
    C12 H12 . 0.9300 ?
    C13 H13 . 0.9300 ?
    C14 N5 . 1.468(3) ?
    C14 N4 . 1.470(3) ?
    C14 C15 . 1.508(4) ?
    C15 C20 . 1.374(4) ?
    C15 C16 . 1.381(4) ?
    C16 C17 . 1.381(5) ?
    C16 H16 . 0.9300 ?
    C17 C18 . 1.372(6) ?
    C17 H17 . 0.9300 ?
    C18 C19 . 1.366(6) ?
    C18 H18 . 0.9300 ?
    C19 C20 . 1.381(5) ?
    C19 H19 . 0.9300 ?
    C20 H20 . 0.9300 ?
    C21 N6 . 1.458(4) ?
    C21 N5 . 1.472(4) ?
    C21 H21A . 0.9700 ?
    C21 H21B . 0.9700 ?
    C22 N4 . 1.470(4) ?
    C22 N6 . 1.471(4) ?
    C22 H22A . 0.9700 ?
    C22 H22B . 0.9700 ?
    C23 N6 . 1.468(4) ?
    C23 C24 . 1.506(4) ?
    C23 H23A . 0.9700 ?
    C23 H23B . 0.9700 ?
    C24 Cl2 . 1.795(3) ?
    C24 H24A . 0.9700 ?
    C24 H24B . 0.9700 ?
loop_
    _geom_angle_atom_site_label_1
    _geom_angle_atom_site_label_2
    _geom_angle_atom_site_label_3
    _geom_angle_site_symmetry_1
    _geom_angle_site_symmetry_3
    _geom_angle
    _geom_angle_publ_flag
    C2 C1 Cl1 . . 113.1(3) ?
    C2 C1 H1A . . 109.0 ?
    Cl1 C1 H1A . . 109.0 ?
    C2 C1 H1B . . 109.0 ?
    Cl1 C1 H1B . . 109.0 ?
    H1A C1 H1B . . 107.8 ?
    N1 C2 C1 . . 114.3(3) ?
    N1 C2 H2A . . 108.7 ?
    C1 C2 H2A . . 108.7 ?
    N1 C2 H2B . . 108.7 ?
    C1 C2 H2B . . 108.7 ?
    H2A C2 H2B . . 107.6 ?
    N1 C3 N3 . . 111.8(2) ?
    N1 C3 H3A . . 109.3 ?
    N3 C3 H3A . . 109.3 ?
    N1 C3 H3B . . 109.3 ?
    N3 C3 H3B . . 109.3 ?
    H3A C3 H3B . . 107.9 ?
    N1 C4 N2 . . 112.5(2) ?
    N1 C4 H4A . . 109.1 ?
    N2 C4 H4A . . 109.1 ?
    N1 C4 H4B . . 109.1 ?
    N2 C4 H4B . . 109.1 ?
    H4A C4 H4B . . 107.8 ?
    N5 C5 N3 . . 108.4(2) ?
    N5 C5 S1 . . 126.0(2) ?
    N3 C5 S1 . . 125.5(2) ?
    N2 C6 N4 . . 108.5(3) ?
    N2 C6 S2 . . 125.9(2) ?
    N4 C6 S2 . . 125.5(2) ?
    N3 C7 N2 . . 109.7(2) ?
    N3 C7 C8 . . 112.1(2) ?
    N2 C7 C8 . . 111.5(2) ?
    N3 C7 C14 . . 103.0(2) ?
    N2 C7 C14 . . 102.7(2) ?
    C8 C7 C14 . . 117.1(2) ?
    C13 C8 C9 . . 118.9(3) ?
    C13 C8 C7 . . 120.8(3) ?
    C9 C8 C7 . . 120.3(3) ?
    C10 C9 C8 . . 119.8(4) ?
    C10 C9 H9 . . 120.1 ?
    C8 C9 H9 . . 120.1 ?
    C11 C10 C9 . . 120.4(4) ?
    C11 C10 H10 . . 119.8 ?
    C9 C10 H10 . . 119.8 ?
    C12 C11 C10 . . 120.0(4) ?
    C12 C11 H11 . . 120.0 ?
    C10 C11 H11 . . 120.0 ?
    C11 C12 C13 . . 119.7(4) ?
    C11 C12 H12 . . 120.1 ?
    C13 C12 H12 . . 120.1 ?
    C8 C13 C12 . . 121.2(4) ?
    C8 C13 H13 . . 119.4 ?
    C12 C13 H13 . . 119.4 ?
    N5 C14 N4 . . 109.6(2) ?
    N5 C14 C15 . . 111.8(2) ?
    N4 C14 C15 . . 112.1(2) ?
    N5 C14 C7 . . 102.5(2) ?
    N4 C14 C7 . . 102.9(2) ?
    C15 C14 C7 . . 117.0(2) ?
    C20 C15 C16 . . 118.6(3) ?
    C20 C15 C14 . . 120.8(3) ?
    C16 C15 C14 . . 120.5(3) ?
    C17 C16 C15 . . 120.4(3) ?
    C17 C16 H16 . . 119.8 ?
    C15 C16 H16 . . 119.8 ?
    C18 C17 C16 . . 120.4(4) ?
    C18 C17 H17 . . 119.8 ?
    C16 C17 H17 . . 119.8 ?
    C19 C18 C17 . . 119.6(4) ?
    C19 C18 H18 . . 120.2 ?
    C17 C18 H18 . . 120.2 ?
    C18 C19 C20 . . 120.1(4) ?
    C18 C19 H19 . . 120.0 ?
    C20 C19 H19 . . 120.0 ?
    C15 C20 C19 . . 121.0(4) ?
    C15 C20 H20 . . 119.5 ?
    C19 C20 H20 . . 119.5 ?
    N6 C21 N5 . . 112.9(2) ?
    N6 C21 H21A . . 109.0 ?
    N5 C21 H21A . . 109.0 ?
    N6 C21 H21B . . 109.0 ?
    N5 C21 H21B . . 109.0 ?
    H21A C21 H21B . . 107.8 ?
    N4 C22 N6 . . 112.3(2) ?
    N4 C22 H22A . . 109.1 ?
    N6 C22 H22A . . 109.1 ?
    N4 C22 H22B . . 109.1 ?
    N6 C22 H22B . . 109.1 ?
    H22A C22 H22B . . 107.9 ?
    N6 C23 C24 . . 113.0(3) ?
    N6 C23 H23A . . 109.0 ?
    C24 C23 H23A . . 109.0 ?
    N6 C23 H23B . . 109.0 ?
    C24 C23 H23B . . 109.0 ?
    H23A C23 H23B . . 107.8 ?
    C23 C24 Cl2 . . 107.7(2) ?
    C23 C24 H24A . . 110.2 ?
    Cl2 C24 H24A . . 110.2 ?
    C23 C24 H24B . . 110.2 ?
    Cl2 C24 H24B . . 110.2 ?
    H24A C24 H24B . . 108.5 ?
    C4 N1 C3 . . 110.6(3) ?
    C4 N1 C2 . . 114.7(3) ?
    C3 N1 C2 . . 114.1(3) ?
    C6 N2 C7 . . 112.7(2) ?
    C6 N2 C4 . . 125.2(3) ?
    C7 N2 C4 . . 114.4(2) ?
    C5 N3 C7 . . 112.7(2) ?
    C5 N3 C3 . . 124.9(3) ?
    C7 N3 C3 . . 115.2(2) ?
    C6 N4 C14 . . 112.0(2) ?
    C6 N4 C22 . . 125.0(3) ?
    C14 N4 C22 . . 115.1(2) ?
    C5 N5 C14 . . 112.3(2) ?
    C5 N5 C21 . . 124.3(2) ?
    C14 N5 C21 . . 115.0(2) ?
    C21 N6 C23 . . 113.2(2) ?
    C21 N6 C22 . . 108.8(2) ?
    C23 N6 C22 . . 111.1(3) ?
loop_
    _geom_torsion_atom_site_label_1
    _geom_torsion_atom_site_label_2
    _geom_torsion_atom_site_label_3
    _geom_torsion_atom_site_label_4
    _geom_torsion_site_symmetry_1
    _geom_torsion_site_symmetry_2
    _geom_torsion_site_symmetry_3
    _geom_torsion_site_symmetry_4
    _geom_torsion
    _geom_torsion_publ_flag
    Cl1 C1 C2 N1 . . . . -63.9(4) ?
    N3 C7 C8 C13 . . . . -153.4(3) ?
    N2 C7 C8 C13 . . . . -29.9(4) ?
    C14 C7 C8 C13 . . . . 88.0(4) ?
    N3 C7 C8 C9 . . . . 27.4(4) ?
    N2 C7 C8 C9 . . . . 150.9(3) ?
    C14 C7 C8 C9 . . . . -91.2(3) ?
    C13 C8 C9 C10 . . . . -0.4(5) ?
    C7 C8 C9 C10 . . . . 178.8(3) ?
    C8 C9 C10 C11 . . . . 0.1(6) ?
    C9 C10 C11 C12 . . . . 0.4(7) ?
    C10 C11 C12 C13 . . . . -0.6(7) ?
    C9 C8 C13 C12 . . . . 0.2(5) ?
    C7 C8 C13 C12 . . . . -179.0(3) ?
    C11 C12 C13 C8 . . . . 0.3(6) ?
    N3 C7 C14 N5 . . . . -0.4(3) ?
    N2 C7 C14 N5 . . . . -114.4(2) ?
    C8 C7 C14 N5 . . . . 123.1(3) ?
    N3 C7 C14 N4 . . . . 113.5(2) ?
    N2 C7 C14 N4 . . . . -0.6(3) ?
    C8 C7 C14 N4 . . . . -123.1(3) ?
    N3 C7 C14 C15 . . . . -123.1(3) ?
    N2 C7 C14 C15 . . . . 122.9(3) ?
    C8 C7 C14 C15 . . . . 0.3(4) ?
    N5 C14 C15 C20 . . . . 151.7(3) ?
    N4 C14 C15 C20 . . . . 28.1(4) ?
    C7 C14 C15 C20 . . . . -90.5(3) ?
    N5 C14 C15 C16 . . . . -30.2(4) ?
    N4 C14 C15 C16 . . . . -153.9(3) ?
    C7 C14 C15 C16 . . . . 87.5(4) ?
    C20 C15 C16 C17 . . . . -0.5(5) ?
    C14 C15 C16 C17 . . . . -178.6(3) ?
    C15 C16 C17 C18 . . . . -0.3(6) ?
    C16 C17 C18 C19 . . . . 1.1(7) ?
    C17 C18 C19 C20 . . . . -1.0(7) ?
    C16 C15 C20 C19 . . . . 0.7(5) ?
    C14 C15 C20 C19 . . . . 178.7(3) ?
    C18 C19 C20 C15 . . . . 0.1(7) ?
    N6 C23 C24 Cl2 . . . . 171.8(2) ?
    N2 C4 N1 C3 . . . . 54.4(3) ?
    N2 C4 N1 C2 . . . . -76.3(3) ?
    N3 C3 N1 C4 . . . . -53.6(3) ?
    N3 C3 N1 C2 . . . . 77.5(3) ?
    C1 C2 N1 C4 . . . . -77.7(4) ?
    C1 C2 N1 C3 . . . . 153.3(3) ?
    N4 C6 N2 C7 . . . . -10.6(3) ?
    S2 C6 N2 C7 . . . . 172.3(2) ?
    N4 C6 N2 C4 . . . . -158.2(3) ?
    S2 C6 N2 C4 . . . . 24.7(4) ?
    N3 C7 N2 C6 . . . . -102.3(3) ?
    C8 C7 N2 C6 . . . . 132.9(3) ?
    C14 C7 N2 C6 . . . . 6.7(3) ?
    N3 C7 N2 C4 . . . . 48.9(3) ?
    C8 C7 N2 C4 . . . . -75.9(3) ?
    C14 C7 N2 C4 . . . . 157.9(2) ?
    N1 C4 N2 C6 . . . . 93.6(3) ?
    N1 C4 N2 C7 . . . . -53.5(3) ?
    N5 C5 N3 C7 . . . . 10.2(3) ?
    S1 C5 N3 C7 . . . . -172.8(2) ?
    N5 C5 N3 C3 . . . . 158.9(3) ?
    S1 C5 N3 C3 . . . . -24.0(4) ?
    N2 C7 N3 C5 . . . . 103.0(3) ?
    C8 C7 N3 C5 . . . . -132.5(3) ?
    C14 C7 N3 C5 . . . . -5.8(3) ?
    N2 C7 N3 C3 . . . . -48.9(3) ?
    C8 C7 N3 C3 . . . . 75.5(3) ?
    C14 C7 N3 C3 . . . . -157.8(2) ?
    N1 C3 N3 C5 . . . . -95.3(3) ?
    N1 C3 N3 C7 . . . . 52.8(3) ?
    N2 C6 N4 C14 . . . . 10.1(3) ?
    S2 C6 N4 C14 . . . . -172.8(2) ?
    N2 C6 N4 C22 . . . . 157.3(2) ?
    S2 C6 N4 C22 . . . . -25.5(4) ?
    N5 C14 N4 C6 . . . . 102.9(3) ?
    C15 C14 N4 C6 . . . . -132.2(3) ?
    C7 C14 N4 C6 . . . . -5.6(3) ?
    N5 C14 N4 C22 . . . . -47.8(3) ?
    C15 C14 N4 C22 . . . . 77.1(3) ?
    C7 C14 N4 C22 . . . . -156.4(2) ?
    N6 C22 N4 C6 . . . . -92.4(3) ?
    N6 C22 N4 C14 . . . . 54.0(3) ?
    N3 C5 N5 C14 . . . . -10.4(3) ?
    S1 C5 N5 C14 . . . . 172.6(2) ?
    N3 C5 N5 C21 . . . . -156.7(3) ?
    S1 C5 N5 C21 . . . . 26.3(4) ?
    N4 C14 N5 C5 . . . . -102.4(3) ?
    C15 C14 N5 C5 . . . . 132.6(3) ?
    C7 C14 N5 C5 . . . . 6.5(3) ?
    N4 C14 N5 C21 . . . . 47.2(3) ?
    C15 C14 N5 C21 . . . . -77.8(3) ?
    C7 C14 N5 C21 . . . . 156.1(2) ?
    N6 C21 N5 C5 . . . . 92.0(3) ?
    N6 C21 N5 C14 . . . . -53.5(3) ?
    N5 C21 N6 C23 . . . . -68.8(3) ?
    N5 C21 N6 C22 . . . . 55.2(3) ?
    C24 C23 N6 C21 . . . . -71.7(3) ?
    C24 C23 N6 C22 . . . . 165.6(2) ?
    N4 C22 N6 C21 . . . . -55.4(3) ?
    N4 C22 N6 C23 . . . . 69.9(3) ?
loop_
    _geom_hbond_atom_site_label_D
    _geom_hbond_atom_site_label_H
    _geom_hbond_atom_site_label_A
    _geom_hbond_site_symmetry_A
    _geom_hbond_distance_DH
    _geom_hbond_distance_HA
    _geom_hbond_distance_DA
    _geom_hbond_angle_DHA
    C24 H24B N1 1_455 0.97 2.55 3.485(4) 161.8
    C22 H22B S1 2 0.97 2.80 3.607(3) 141.4
data_global
_journal_date_recd_electronic     2009-06-16
_journal_date_accepted     2009-06-23
_journal_name_full     'Acta Crystallographica, Section E'
_journal_year     2009
_journal_volume     65
_journal_issue      7
_journal_page_first     o1715
_journal_page_last     o1715
_journal_paper_category     QO
_journal_coeditor_code     CV2576
_publ_contact_author_name     'Yandong Wu'
_publ_contact_author_address
;
Key Laboratory of Pesticide and Chemical Biology of Ministry of
Education College of Chemistry Central China Normal University
Wuhan  430079
People's Republic of China
;
_publ_contact_author_email     wyd851201@126.com
_publ_contact_author_fax     '86 27 67867955'
_publ_contact_author_phone     '86 27 67867955'
_publ_section_title
;\
2,6-Bis(2-chloroethyl)-8b,8c-diphenylperhydro-2,3a,4a,6,7a,8a-\
hexaazacyclopenta[<i>def</i>]fluorene-4,8-dithione
;
loop_
    _publ_author_name
    _publ_author_footnote
    _publ_author_address
    'Wu, Yandong' .
;
Key Laboratory of Pesticides and Chemical Biology of the Ministry of Education
College of Chemistry
Central China Normal University
Wuhan 430079
People's Republic of China
;
    'Sun, Yichong' .
;
Key Laboratory of Pesticides and Chemical Biology of the Ministry of Education
College of Chemistry
Central China Normal University
Wuhan 430079
People's Republic of China
;
