# Supplementary material for: 2,6-Bis(2-chloro­ethyl)-8b,8c-diphenyl­perhydro-2,3a,4a,6,7a,8a-hexa­azacyclo­penta­[def]fluorene-4,8-dithione
Source: Acta Crystallogr Sect E Struct Rep Online. 2009 Jun 27;65(Pt 7):o1715. doi: 10.1107/S1600536809024118 (PMC2969207; doi:10.1107/S1600536809024118)
Supplement: Supplementary file 2 [file e-65-o1715-Isup2.hkl]

# 
# h,k,l, Fc-squared, Fo-squared, sigma(Fo-squared) and status flag 
# 
data_I
_shelx_title ' 080515cm in P2(1)/c' 
_shelx_refln_list_code          4 
_shelx_F_calc_maximum      205.01 
_exptl_crystal_F_000      1112.00 
_reflns_d_resolution_high  0.8107 
 
loop_ 
 _symmetry_equiv_pos_as_xyz 
 'x, y, z' 
 '-x, y+1/2, -z+1/2' 
 '-x, -y, -z' 
 'x, -y-1/2, z-1/2' 
 
_cell_length_a     8.7566 
_cell_length_b    14.0877 
_cell_length_c    20.8575 
_cell_angle_alpha  90.000 
_cell_angle_beta   99.525 
_cell_angle_gamma  90.000 
 
_shelx_F_squared_multiplier     1.000 
 
loop_ 
 _refln_index_h 
 _refln_index_k 
 _refln_index_l 
 _refln_F_squared_calc 
 _refln_F_squared_meas 
 _refln_F_squared_sigma 
 _refln_observed_status 
   1   0   0       19.98        2.12      2.16 o 
   2   0   0     8070.13     6615.92    114.48 o 
   3   0   0      192.57      116.07     83.91 o 
   4   0   0     3789.07     2817.89    882.52 o 
   5   0   0      270.14      162.84     39.72 o 
   6   0   0      807.37      693.68     46.92 o 
   7   0   0      526.28      516.82     47.54 o 
   8   0   0       39.40       34.22     28.26 o 
   9   0   0      215.41      265.56     37.15 o 
   1   1   0     7935.07     8422.22    131.03 o 
   2   1   0    17534.98    19087.42    175.78 o 
   3   1   0       10.20       15.23      4.58 o 
   4   1   0       13.58       27.60     13.23 o 
   5   1   0     1132.71      731.91    303.05 o 
   6   1   0      341.97      263.59     36.02 o 
   7   1   0      290.18      164.21     78.97 o 
   8   1   0     1298.93      857.81    202.04 o 
   9   1   0       30.29       39.46     14.54 o 
  10   1   0      147.39      192.07     60.33 o 
   0   2   0      697.85      845.89     32.17 o 
   1   2   0      224.36      188.40      6.94 o 
   2   2   0     5625.03     6176.41     77.19 o 
   3   2   0      653.78      705.86     23.41 o 
   4   2   0      249.95      310.07     19.43 o 
   5   2   0       44.58       24.89     17.01 o 
   6   2   0      217.73      167.18     18.39 o 
   7   2   0      510.46      479.07     31.15 o 
   8   2   0      159.95      166.14     24.35 o 
   9   2   0        7.05       10.40     15.77 o 
  10   2   0       89.89      105.04     23.70 o 
   1   3   0    14688.45    16098.29    457.53 o 
   2   3   0      356.31      354.91     12.66 o 
   3   3   0     1970.89     1915.45     36.17 o 
   4   3   0      917.53     1037.83     30.47 o 
   5   3   0     4339.54     4463.72     70.10 o 
   6   3   0       33.60       38.44      9.23 o 
   7   3   0        1.88       11.79      7.88 o 
   8   3   0       33.86       37.39     12.59 o 
   9   3   0        1.48       -2.99     16.02 o 
  10   3   0        7.33       18.56     16.32 o 
   0   4   0     4118.20     4552.95     74.01 o 
   1   4   0     1088.37      880.05     19.11 o 
   2   4   0      765.30      869.02     22.71 o 
   3   4   0     2870.68     2793.79     42.33 o 
   4   4   0      467.21      391.71     17.94 o 
   5   4   0     1068.20     1023.01     31.80 o 
   6   4   0       35.64       27.14      8.46 o 
   7   4   0      439.01      437.95     32.71 o 
   8   4   0      543.71      504.72     44.07 o 
   9   4   0      214.58      223.78     31.82 o 
  10   4   0       15.80       31.41     17.87 o 
   1   5   0      582.62      582.24     17.44 o 
   2   5   0      488.25      580.03     20.19 o 
   3   5   0      138.56      128.08     12.63 o 
   4   5   0      717.63      617.17     23.08 o 
   5   5   0      412.94      488.02     23.93 o 
   6   5   0       11.09       32.61      9.58 o 
   7   5   0      115.82      138.12     22.41 o 
   8   5   0      103.71       68.44     18.76 o 
   9   5   0        9.66        8.34     14.64 o 
  10   5   0       27.00       46.89     21.46 o 
   0   6   0      332.48      292.89     29.24 o 
   1   6   0      133.60      101.05      9.89 o 
   2   6   0      179.97      191.47     15.10 o 
   3   6   0      262.86      223.80     16.92 o 
   4   6   0        6.41       11.14      5.79 o 
   5   6   0      248.18      253.68     19.60 o 
   6   6   0       75.22       85.04     15.37 o 
   7   6   0      124.20      122.93     22.62 o 
   8   6   0      122.76      175.15     33.33 o 
   9   6   0      246.88      237.31     39.80 o 
   1   7   0     1980.24     2239.92     40.49 o 
   2   7   0      622.04      637.86     24.60 o 
   3   7   0     1318.22     1072.77     34.97 o 
   4   7   0     3266.65     2949.29     98.10 o 
   5   7   0      173.78      152.16     20.54 o 
   6   7   0       24.04       42.24     16.17 o 
   7   7   0      610.48      598.61     56.10 o 
   8   7   0       13.33       28.62     17.49 o 
   9   7   0      147.25      179.34     35.04 o 
   0   8   0      139.83      163.20     20.51 o 
   1   8   0     1234.89     1129.50     31.69 o 
   2   8   0       31.88       41.19      8.93 o 
   3   8   0       89.57       90.18     12.33 o 
   4   8   0       24.44       35.03     11.16 o 
   5   8   0       39.21       37.29     15.23 o 
   6   8   0      209.31      191.11     31.73 o 
   7   8   0     1666.24     1483.86     77.48 o 
   8   8   0        3.19        4.32     15.07 o 
   9   8   0        0.17        2.95     17.98 o 
   1   9   0      296.72      241.77     17.96 o 
   2   9   0      482.40      483.32     24.34 o 
   3   9   0        2.24       13.29      7.29 o 
   4   9   0     1266.95     1138.33     68.44 o 
   5   9   0      401.10      410.76     44.81 o 
   6   9   0       19.85       11.93     15.06 o 
   7   9   0      107.67       90.48     25.52 o 
   8   9   0       63.99       73.78     24.93 o 
   9   9   0       19.64       11.81     23.44 o 
   0  10   0     2295.48     2097.35     66.82 o 
   1  10   0       60.36       51.35      9.10 o 
   2  10   0      513.93      468.10     26.50 o 
   3  10   0       69.43       48.55     13.16 o 
   4  10   0      835.70      925.32     54.96 o 
   5  10   0        0.08       19.58     15.50 o 
   6  10   0      642.61      600.64     59.21 o 
   7  10   0        5.13       -5.27     14.96 o 
   8  10   0        1.95        7.60     18.46 o 
   1  11   0      337.48      219.89     44.14 o 
   2  11   0      584.21      562.36     34.28 o 
   3  11   0       73.33       79.71     19.87 o 
   4  11   0       77.29       74.04     19.17 o 
   5  11   0      427.56      458.60     50.78 o 
   6  11   0      314.15      325.31     46.85 o 
   7  11   0       45.89       66.30     22.43 o 
   8  11   0      226.00      182.62     40.81 o 
   0  12   0      435.18      524.36     39.02 o 
   1  12   0      387.17      309.59     57.83 o 
   2  12   0       94.86       93.92     18.99 o 
   3  12   0      114.04      109.70     24.21 o 
   4  12   0      105.81      128.60     28.72 o 
   5  12   0      253.95      283.59     41.73 o 
   6  12   0       22.23       47.80     23.10 o 
   7  12   0        6.00       16.75     18.87 o 
   1  13   0      899.98      633.54    112.69 o 
   2  13   0        0.28      -12.90     12.16 o 
   3  13   0      347.73      364.17     44.81 o 
   4  13   0      246.35      241.05     38.41 o 
   5  13   0      249.75      286.98     45.01 o 
   6  13   0        5.16       28.65     20.29 o 
   7  13   0        0.01      -25.37     16.91 o 
   0  14   0      300.66      357.34     41.28 o 
   1  14   0        0.01        2.66     16.21 o 
   2  14   0      259.28      265.42     38.65 o 
   3  14   0        0.58        4.26     15.42 o 
   4  14   0       47.61       66.12     30.80 o 
   5  14   0        0.60       18.47     17.96 o 
   6  14   0      123.14      130.37     31.42 o 
   1  15   0        1.82       20.44     16.81 o 
   2  15   0       14.54       23.06     18.99 o 
   3  15   0      103.01      118.60     28.93 o 
   4  15   0       56.91       75.51     25.16 o 
   5  15   0        5.90       25.68     20.62 o 
   1  16   0       21.82       36.11     36.17 o 
   2  16   0      168.74       95.33     46.98 o 
   3  16   0       33.70       43.18     19.93 o 
   4  16   0       42.66       35.70     23.25 o 
   2  17   0       63.53       28.62     20.08 o 
 -10   1   1       15.25       41.38     24.59 o 
  -9   1   1       26.23       54.50     16.48 o 
  -8   1   1      760.72      627.50     38.61 o 
  -7   1   1      591.99      391.34    127.52 o 
  -6   1   1     1677.17     1530.61     67.36 o 
  -5   1   1      471.66      225.82     99.27 o 
  -4   1   1     2530.85     1758.29    753.41 o 
  -3   1   1     5203.83     5741.88     74.80 o 
  -2   1   1      465.77      532.98     18.15 o 
  -1   1   1     4590.05     4959.14    117.48 o 
   0   1   1        5.16       10.67      1.56 o 
   1   1   1     5108.24     5584.51     89.71 o 
   2   1   1     4795.86     5473.33     49.95 o 
   3   1   1      295.18      256.50     18.82 o 
   4   1   1       23.97       27.33      7.11 o 
   5   1   1     1649.50     1826.12     56.35 o 
   6   1   1      416.00      420.71     26.65 o 
   7   1   1     1313.55     1204.37     47.94 o 
   8   1   1      547.49      558.02     32.54 o 
   9   1   1        0.64       20.99     12.66 o 
 -10   2   1       74.90      129.44     26.06 o 
  -9   2   1        0.25        1.50     12.28 o 
  -8   2   1      672.92      673.37     39.91 o 
  -7   2   1      676.34      675.07     35.74 o 
  -6   2   1     2204.70     2211.93     69.70 o 
  -5   2   1      607.19      696.94     38.29 o 
  -4   2   1      988.20     1081.69     39.70 o 
  -3   2   1      284.80      302.85     15.39 o 
  -2   2   1    14221.63    14458.25    255.60 o 
  -1   2   1    14158.42    14000.82    484.75 o 
   0   2   1    29476.53    26343.45   1657.03 o 
   1   2   1      195.42      212.39      8.36 o 
   2   2   1    37278.55    38005.72    730.82 o 
   3   2   1       63.83       61.14      7.83 o 
   4   2   1     1099.96     1139.35     38.13 o 
   5   2   1      936.57      927.43     31.79 o 
   6   2   1      347.98      370.57     25.13 o 
   7   2   1      382.01      365.66     28.52 o 
   8   2   1        2.27        5.57     10.74 o 
   9   2   1       79.20       89.60     19.98 o 
  10   2   1        0.51       18.87     39.41 o 
 -10   3   1       76.69      100.29     24.28 o 
  -9   3   1       98.33      111.53     24.56 o 
  -8   3   1      852.76      841.29     46.78 o 
  -7   3   1        9.85        7.29      7.24 o 
  -6   3   1      404.94      348.03     22.64 o 
  -5   3   1     2431.27     2401.75     56.02 o 
  -4   3   1     1171.68     1311.20     33.74 o 
  -3   3   1      821.26      790.89     25.14 o 
  -2   3   1      195.38      182.33      9.79 o 
  -1   3   1      578.92      474.56     11.26 o 
   0   3   1    20308.42    22606.60    428.02 o 
   1   3   1     1391.50     1380.92     23.24 o 
   2   3   1      220.48      166.15     10.73 o 
   3   3   1     1026.52      918.17     24.95 o 
   4   3   1     2655.77     2822.25     50.90 o 
   5   3   1        4.59        0.95      5.73 o 
   6   3   1      273.00      243.76     22.03 o 
   7   3   1      414.27      402.61     35.13 o 
   8   3   1        3.99       14.54     11.87 o 
   9   3   1      108.21      141.89     25.16 o 
  10   3   1       77.26       90.55     28.34 o 
 -10   4   1       55.56       64.25     19.55 o 
  -9   4   1       24.91       39.58     16.86 o 
  -8   4   1       10.87        5.13     11.42 o 
  -7   4   1      488.89      525.43     28.64 o 
  -6   4   1      131.91      136.09     15.75 o 
  -5   4   1      260.29      271.39     19.47 o 
  -4   4   1      602.02      650.27     22.80 o 
  -3   4   1      195.62      206.96     13.15 o 
  -2   4   1      585.74      574.01     17.16 o 
  -1   4   1     1574.13     1603.49     25.37 o 
   0   4   1     2348.29     2410.61     37.44 o 
   1   4   1        0.14        7.87      2.86 o 
   2   4   1      519.57      548.40     21.70 o 
   3   4   1      593.41      566.30     22.14 o 
   4   4   1     2202.39     2180.79     44.87 o 
   5   4   1      804.71      810.16     30.57 o 
   6   4   1       79.83      104.77     14.49 o 
   7   4   1      560.13      508.45     37.36 o 
   8   4   1      107.55      116.88     21.76 o 
   9   4   1      285.41      347.03     46.41 o 
  10   4   1        4.61       16.20     18.28 o 
 -10   5   1       14.95       23.83     17.74 o 
  -9   5   1      211.14      213.32     31.49 o 
  -8   5   1      294.45      293.13     34.65 o 
  -7   5   1     1040.34      985.87     49.30 o 
  -6   5   1       76.01       98.25     13.29 o 
  -5   5   1      295.42      313.96     20.64 o 
  -4   5   1      987.13      942.13     28.27 o 
  -3   5   1     3610.03     3514.21     49.59 o 
  -2   5   1      597.94      697.18     27.31 o 
  -1   5   1     7514.96     7429.56    108.99 o 
   0   5   1     1028.20      818.15    236.01 o 
   1   5   1        0.84        2.69      3.05 o 
   2   5   1     1032.51     1042.48     26.74 o 
   3   5   1     5003.82     4710.72     61.65 o 
   4   5   1     1869.29     1856.90     42.57 o 
   5   5   1      606.47      589.66     29.49 o 
   6   5   1        9.04       16.68      9.25 o 
   7   5   1      152.86      158.88     21.05 o 
   8   5   1       71.95       79.08     24.01 o 
   9   5   1      118.97      122.88     28.45 o 
  10   5   1       91.64       89.17     27.36 o 
 -10   6   1       29.55        6.65     20.21 o 
  -9   6   1      416.22      595.29     53.89 o 
  -8   6   1       62.34       76.93     20.12 o 
  -7   6   1      268.51      246.49     31.22 o 
  -6   6   1        0.01        7.84      8.91 o 
  -5   6   1      598.06      573.47     25.02 o 
  -4   6   1      773.45      802.32     27.13 o 
  -3   6   1      610.54      596.00     23.33 o 
  -2   6   1       34.99       42.61      7.95 o 
  -1   6   1     2703.95     2878.86     45.52 o 
   0   6   1     2227.38     1340.11    502.83 o 
   1   6   1        7.02       11.23      4.30 o 
   2   6   1      247.85      228.85     15.52 o 
   3   6   1     1462.79     1488.74     36.53 o 
   4   6   1      352.50      270.28     19.24 o 
   5   6   1     1961.53     1911.88     58.85 o 
   6   6   1      152.96      153.60     21.89 o 
   7   6   1      546.65      500.53     50.45 o 
   8   6   1      237.54      281.56     40.47 o 
   9   6   1      178.58      250.29     40.90 o 
  -9   7   1        0.01       -2.03     15.99 o 
  -8   7   1       15.76       30.50     18.21 o 
  -7   7   1      311.45      347.37     38.36 o 
  -6   7   1        7.22       10.19      9.88 o 
  -5   7   1      414.61      364.47     28.94 o 
  -4   7   1      101.36      104.74     13.69 o 
  -3   7   1     2574.27     2518.79     50.50 o 
  -2   7   1      606.42      751.60     26.63 o 
  -1   7   1        0.12        2.94      4.21 o 
   0   7   1        0.05        2.32      3.76 o 
   1   7   1     1883.74     1845.47     37.26 o 
   2   7   1       59.71       65.53     10.14 o 
   3   7   1       32.50       30.71      7.41 o 
   4   7   1      107.22      108.35     13.66 o 
   5   7   1      562.78      512.22     34.97 o 
   6   7   1        1.00       -6.78     10.32 o 
   7   7   1      194.17      218.18     33.85 o 
   8   7   1      178.41      136.61     29.92 o 
   9   7   1        0.69       19.34     19.00 o 
  -9   8   1       23.75       38.03     21.07 o 
  -8   8   1      244.00      211.12     36.83 o 
  -7   8   1      337.16      333.70     44.54 o 
  -6   8   1      211.42      233.95     35.58 o 
  -5   8   1        0.88       16.30     10.18 o 
  -4   8   1        0.84       10.74      7.29 o 
  -3   8   1     1261.71     1239.13     50.73 o 
  -2   8   1     3045.21     2921.18     55.83 o 
  -1   8   1     2756.61     2870.38     53.15 o 
   0   8   1       81.86       77.05     14.66 o 
   1   8   1        8.18       20.59      5.88 o 
   2   8   1     1082.85      957.53     32.01 o 
   3   8   1       12.86       25.38      7.23 o 
   4   8   1      359.36      336.96     29.52 o 
   5   8   1      115.64      109.44     18.76 o 
   6   8   1        1.01        2.33     11.66 o 
   7   8   1       29.72       57.01     20.91 o 
   8   8   1      121.52      115.67     28.28 o 
   9   8   1        0.11       -3.50     18.02 o 
  -9   9   1       40.77       49.03     23.81 o 
  -8   9   1        0.85        5.22     16.36 o 
  -7   9   1      165.06      177.61     35.48 o 
  -6   9   1        2.82       16.97     13.25 o 
  -5   9   1      331.98      379.13     43.73 o 
  -4   9   1       15.19       26.86     12.80 o 
  -3   9   1     1110.23     1011.23     35.66 o 
  -2   9   1      246.89      289.45     22.46 o 
  -1   9   1      793.24      709.16     38.43 o 
   0   9   1       81.82       87.88     11.36 o 
   1   9   1     1612.70     1507.76     41.34 o 
   2   9   1       55.02       60.27     11.02 o 
   3   9   1     2273.77     2302.59     66.18 o 
   4   9   1       49.72       58.52     14.51 o 
   5   9   1      432.88      410.70     45.56 o 
   6   9   1      235.31      246.77     37.69 o 
   7   9   1      320.50      362.68     47.74 o 
   8   9   1        0.28       11.56     16.76 o 
   9   9   1        0.32       22.49     19.43 o 
  -8  10   1       23.54       40.95     21.37 o 
  -7  10   1       24.68       28.29     17.42 o 
  -6  10   1        2.17       15.78     14.72 o 
  -5  10   1       13.85       25.96     15.05 o 
  -4  10   1      463.49      507.55     48.35 o 
  -3  10   1       30.66       33.32     10.86 o 
  -2  10   1       35.30       35.05      9.03 o 
  -1  10   1       53.14       56.68     10.31 o 
   0  10   1        6.11        8.46      5.83 o 
   1  10   1        5.38        8.17      5.76 o 
   2  10   1       11.36       11.65      7.51 o 
   3  10   1     1516.46     1429.18     53.31 o 
   4  10   1       50.04      120.98     24.92 o 
   5  10   1      118.81      130.67     26.62 o 
   6  10   1      263.81      363.04     46.69 o 
   7  10   1      177.79      186.42     35.53 o 
   8  10   1        7.33       19.03     19.21 o 
  -8  11   1       17.31       12.45     18.82 o 
  -7  11   1       11.17       21.21     18.00 o 
  -6  11   1      102.16      117.37     34.44 o 
  -5  11   1       86.34      119.10     27.77 o 
  -4  11   1      163.63      164.65     30.63 o 
  -3  11   1      102.76       92.77     20.86 o 
  -2  11   1        1.13        9.91      7.79 o 
  -1  11   1      795.28      740.41     34.67 o 
   0  11   1       18.49       22.67      7.54 o 
   1  11   1      330.73      252.39     45.03 o 
   2  11   1     1261.04     1238.32     50.01 o 
   3  11   1      103.36      111.88     19.64 o 
   4  11   1      153.04      144.35     29.35 o 
   5  11   1      101.54      111.19     26.77 o 
   6  11   1       56.97       70.27     23.68 o 
   7  11   1       12.71       14.61     18.55 o 
   8  11   1       47.69       39.83     23.31 o 
  -7  12   1        0.01       14.36     19.02 o 
  -6  12   1      262.88      315.99     45.39 o 
  -5  12   1       74.32       75.32     24.29 o 
  -4  12   1     1279.29     1239.87     68.94 o 
  -3  12   1       60.12      115.37     24.95 o 
  -2  12   1     1075.84     1054.64     47.70 o 
  -1  12   1      249.61      277.03     23.06 o 
   0  12   1     2208.40     2075.65     52.34 o 
   1  12   1       72.52       60.83     11.67 o 
   2  12   1     2333.39     2267.29     70.71 o 
   3  12   1      111.57      125.85     39.11 o 
   4  12   1      489.73      471.13     51.33 o 
   5  12   1       54.78       70.66     24.29 o 
   6  12   1        9.16       16.45     18.43 o 
   7  12   1       64.91       56.77     24.36 o 
  -7  13   1        2.43      -17.23     18.42 o 
  -6  13   1       77.79       89.92     27.49 o 
  -5  13   1        1.19       15.83     22.19 o 
  -4  13   1      585.31      642.62     60.63 o 
  -3  13   1      344.89      356.65     44.70 o 
  -2  13   1       55.38       50.04     17.45 o 
  -1  13   1        0.61       14.88     10.00 o 
   0  13   1       81.84       86.76     14.46 o 
   1  13   1       29.75       51.48     14.19 o 
   2  13   1       89.50       74.09     20.44 o 
   3  13   1      102.49      127.22     34.66 o 
   4  13   1      226.89      268.01     39.70 o 
   5  13   1       15.69       14.60     17.63 o 
   6  13   1      103.12       62.26     31.88 o 
  -6  14   1      101.57      132.70     31.53 o 
  -5  14   1      208.65      194.23     37.03 o 
  -4  14   1      168.54      220.34     37.28 o 
  -3  14   1       81.91      134.22     29.90 o 
  -2  14   1      434.17      293.00    159.82 o 
  -1  14   1       76.39       58.91     29.55 o 
   0  14   1       91.48      145.78     21.28 o 
   1  14   1      225.34      201.51     42.65 o 
   2  14   1      111.52      140.94     28.07 o 
   3  14   1       20.02       57.95     22.65 o 
   4  14   1      657.31      651.80     63.56 o 
   5  14   1       25.69       35.46     21.37 o 
   6  14   1       16.84       -3.26     21.25 o 
  -5  15   1      121.58      141.55     31.81 o 
  -4  15   1       71.29       67.04     24.42 o 
  -3  15   1      423.21      435.82     52.56 o 
  -2  15   1       76.39       59.52     31.44 o 
  -1  15   1      209.47      144.79     58.40 o 
   0  15   1       33.61       45.15     19.40 o 
   1  15   1      296.38      311.75     41.37 o 
   2  15   1        6.45       16.40     23.26 o 
   3  15   1       86.74      100.43     27.14 o 
   4  15   1      162.03      205.73     38.10 o 
   5  15   1       97.96       94.38     32.30 o 
  -4  16   1        5.21       41.60     20.15 o 
  -3  16   1       63.48       59.39     36.48 o 
  -2  16   1        9.44       25.59     18.86 o 
  -1  16   1      121.34      107.22     53.49 o 
   1  16   1       21.29       50.64     28.50 o 
   2  16   1       24.41       41.71     21.34 o 
   3  16   1      116.98       94.67     28.83 o 
   4  16   1       80.34       78.35     26.60 o 
  -2  17   1        0.78       21.44     23.91 o 
  -1  17   1      240.75      306.97     80.26 o 
   2  17   1        0.01       -1.40     24.24 o 
  -9   0   2       38.38       53.60     24.95 o 
  -8   0   2        9.86       11.90     14.61 o 
  -7   0   2     1786.79     1908.82    116.33 o 
  -6   0   2     1042.17      315.19    429.98 o 
  -5   0   2    22230.96    24652.79    344.89 o 
  -4   0   2    42027.57    42587.24   1048.44 o 
  -3   0   2     2574.20     2724.45     63.28 o 
  -2   0   2        6.93       11.22      3.35 o 
  -1   0   2     9227.33    10484.33    202.65 o 
   0   0   2    29430.19    25477.81    212.52 o 
   1   0   2      556.33      668.66     20.86 o 
   2   0   2     1390.51     1357.82     30.63 o 
   3   0   2     2729.87     2735.15     52.78 o 
   4   0   2       38.69       17.82      7.44 o 
   5   0   2      481.60      592.22     32.31 o 
   6   0   2     3262.47     3114.29     81.39 o 
   7   0   2      230.17      221.66     29.18 o 
   8   0   2      535.77      542.65     56.04 o 
   9   0   2       14.44        9.56     23.74 o 
  10   0   2        0.09       16.34     30.93 o 
 -10   1   2       94.35       96.70     32.24 o 
  -9   1   2       95.34       77.68     19.51 o 
  -8   1   2      652.83      559.12     54.75 o 
  -7   1   2       41.48       38.86     11.53 o 
  -6   1   2      467.05      396.49     26.65 o 
  -5   1   2       38.96       36.73      9.50 o 
  -4   1   2     1082.27     1126.26    128.02 o 
  -3   1   2     8813.94     6929.81   2440.12 o 
  -2   1   2     9680.70    10396.91     91.46 o 
  -1   1   2     2875.37     3004.90     62.75 o 
   0   1   2     9869.28    10447.09    306.07 o 
   1   1   2     2074.24     2423.09     52.04 o 
   2   1   2    23833.96    26419.50    318.77 o 
   3   1   2      221.06      202.82     12.92 o 
   4   1   2     2951.73     2892.01     54.87 o 
   5   1   2     1614.51     1671.27     47.05 o 
   6   1   2     2157.00     2100.78     82.58 o 
   7   1   2       95.62       71.78     12.73 o 
   8   1   2      319.96      361.34     35.85 o 
   9   1   2        2.28       11.19     19.47 o 
  10   1   2      160.75      166.69     60.33 o 
 -10   2   2      128.47      158.56     32.28 o 
  -9   2   2       37.47       42.37     16.30 o 
  -8   2   2        0.01        5.44     10.28 o 
  -7   2   2       12.25       16.83      9.06 o 
  -6   2   2      347.78      306.10     46.65 o 
  -5   2   2      417.06      371.05     20.84 o 
  -4   2   2     1501.12     1486.91     34.99 o 
  -3   2   2      515.15      466.83     16.91 o 
  -2   2   2    17966.03    17725.85   1161.82 o 
  -1   2   2      139.06      149.85     18.83 o 
   0   2   2      349.99      303.24      9.19 o 
   1   2   2     8025.67     9067.00    135.25 o 
   2   2   2      478.65      548.06     16.78 o 
   3   2   2     7344.84     7491.45     94.10 o 
   4   2   2       73.86       79.17     10.57 o 
   5   2   2       56.97       56.33      9.96 o 
   6   2   2      814.32      813.40     32.99 o 
   7   2   2      935.43      827.48     41.73 o 
   8   2   2      167.26      166.84     24.58 o 
   9   2   2       37.48       43.79     16.13 o 
  10   2   2       45.36      114.38     49.95 o 
 -10   3   2       31.39       35.77     16.95 o 
  -9   3   2      229.05      331.31     38.54 o 
  -8   3   2       53.21       51.84     13.31 o 
  -7   3   2        0.04       -0.20      6.94 o 
  -6   3   2      237.56      247.93     21.81 o 
  -5   3   2      834.73      812.52     29.48 o 
  -4   3   2        1.45        7.52      4.64 o 
  -3   3   2     4524.82     4694.15     55.07 o 
  -2   3   2       28.32       25.89      4.64 o 
  -1   3   2        5.93        3.44      2.23 o 
   0   3   2      588.07      487.89     12.31 o 
   1   3   2    11623.21    12071.93    167.26 o 
   2   3   2      156.89      210.13     11.11 o 
   3   3   2      712.41      691.74     23.27 o 
   4   3   2      824.72      890.32     28.13 o 
   5   3   2      957.54     1030.75     34.05 o 
   6   3   2       43.96       46.41     10.58 o 
   7   3   2      298.70      295.38     31.15 o 
   8   3   2        1.79       14.81     11.18 o 
   9   3   2       86.98      135.82     35.59 o 
  10   3   2       93.91       80.43     32.65 o 
 -10   4   2        0.63        7.33     15.43 o 
  -9   4   2      204.30      234.54     32.80 o 
  -8   4   2      122.09      109.64     21.57 o 
  -7   4   2      797.50      749.70     36.53 o 
  -6   4   2      518.22      563.48     25.74 o 
  -5   4   2      283.63      261.49     22.03 o 
  -4   4   2      331.72      280.01     18.59 o 
  -3   4   2       30.86       19.56      4.86 o 
  -2   4   2      567.09      499.73     15.74 o 
  -1   4   2       45.17       31.27     12.54 o 
   0   4   2        0.70        4.12      2.29 o 
   1   4   2     2232.19     2299.89     36.84 o 
   2   4   2      501.92      480.42     25.42 o 
   3   4   2     1615.03     1381.48     33.60 o 
   4   4   2       66.19       70.70     10.92 o 
   5   4   2     1722.09     1618.88     46.77 o 
   6   4   2        6.24       16.67      9.82 o 
   7   4   2      746.87      688.12     45.22 o 
   8   4   2      244.12      255.99     36.54 o 
   9   4   2       95.17      103.47     26.62 o 
  10   4   2       30.05       57.80     23.85 o 
 -10   5   2       96.68      114.38     24.86 o 
  -9   5   2        0.10       16.98     15.25 o 
  -8   5   2       93.42      101.22     21.20 o 
  -7   5   2      129.87       82.83     18.15 o 
  -6   5   2      168.58      189.50     20.74 o 
  -5   5   2       69.92       79.38     11.18 o 
  -4   5   2       40.68       46.08      8.13 o 
  -3   5   2       72.68       93.83      9.95 o 
  -2   5   2      742.10      823.32     21.95 o 
  -1   5   2     9628.59    10355.47    288.70 o 
   0   5   2     1351.24     1362.81     26.49 o 
   1   5   2       99.86      113.45      9.71 o 
   2   5   2      925.62      880.39     24.07 o 
   3   5   2      115.66      148.40     11.90 o 
   4   5   2      552.01      541.45     24.74 o 
   5   5   2       70.74       76.07     17.47 o 
   6   5   2        0.39        5.89      9.31 o 
   7   5   2       19.74       33.56     12.31 o 
   8   5   2       88.68      104.78     25.73 o 
   9   5   2        6.39        0.71     15.35 o 
  10   5   2       49.99       38.84     23.19 o 
 -10   6   2        2.79       31.81     24.22 o 
  -9   6   2      205.92      245.62     33.73 o 
  -8   6   2      166.45      182.86     29.52 o 
  -7   6   2       67.34       73.63     17.93 o 
  -6   6   2      253.09      253.94     24.64 o 
  -5   6   2       50.62       65.90     10.43 o 
  -4   6   2      207.64      192.90     15.71 o 
  -3   6   2      400.57      427.26     18.78 o 
  -2   6   2     1293.08     1328.49     32.60 o 
  -1   6   2     1649.22     1839.51     67.08 o 
   0   6   2       52.29       49.10      7.40 o 
   1   6   2     1223.39     1085.48     28.52 o 
   2   6   2      274.24      307.74     16.36 o 
   3   6   2       93.40      113.48     11.92 o 
   4   6   2      746.73      828.32     29.00 o 
   5   6   2      219.35      228.84     25.23 o 
   6   6   2       39.60       27.57     15.98 o 
   7   6   2      141.09      172.94     30.28 o 
   8   6   2       23.61       28.09     17.85 o 
   9   6   2        0.06      -17.72     13.91 o 
  -9   7   2       57.51       58.24     19.17 o 
  -8   7   2        0.05       -9.77     12.88 o 
  -7   7   2      863.28      899.16     54.62 o 
  -6   7   2       32.47       56.82     15.85 o 
  -5   7   2     1450.50     1228.49     43.35 o 
  -4   7   2       26.94       32.21      7.99 o 
  -3   7   2     1412.80     1420.39     37.57 o 
  -2   7   2     2228.03     2218.47     47.02 o 
  -1   7   2    10065.20    10422.34    138.82 o 
   0   7   2      699.36      772.76     25.88 o 
   1   7   2      618.46      472.62     87.12 o 
   2   7   2      323.84      268.84     17.69 o 
   3   7   2      119.00      111.23     12.89 o 
   4   7   2      125.03      110.35     17.25 o 
   5   7   2       62.00       65.73     14.71 o 
   6   7   2       22.15       22.97     11.61 o 
   7   7   2       74.60       69.74     22.06 o 
   8   7   2        4.97       27.27     17.04 o 
   9   7   2        3.37        6.13     17.10 o 
  -9   8   2       72.63       84.85     25.66 o 
  -8   8   2       17.85       39.75     18.52 o 
  -7   8   2       56.60       86.25     24.01 o 
  -6   8   2       10.32       12.75     12.67 o 
  -5   8   2      195.52      222.94     26.11 o 
  -4   8   2      411.95      428.20     31.71 o 
  -3   8   2     1643.79     1591.61     42.20 o 
  -2   8   2      111.19      136.14     13.50 o 
  -1   8   2        4.93        1.77      4.69 o 
   0   8   2        0.01        5.85      4.41 o 
   1   8   2      801.39      860.65     29.61 o 
   2   8   2     1754.94     1864.36     44.26 o 
   3   8   2      907.11      773.20     36.40 o 
   4   8   2      831.28      854.17     50.33 o 
   5   8   2      189.27      225.28     27.01 o 
   6   8   2       24.80       32.51     15.49 o 
   7   8   2      567.27      592.15     58.18 o 
   8   8   2        0.06      -15.82     13.35 o 
   9   8   2        1.62       11.32     18.11 o 
  -9   9   2      187.34      229.98     41.76 o 
  -8   9   2       27.75       29.43     17.14 o 
  -7   9   2       42.57       44.18     19.30 o 
  -6   9   2       71.22       88.71     21.98 o 
  -5   9   2      181.39      220.23     32.94 o 
  -4   9   2       28.25       36.91     12.06 o 
  -3   9   2      173.68      188.23     18.80 o 
  -2   9   2       10.04        9.24      5.66 o 
  -1   9   2      187.51      200.89     16.93 o 
   0   9   2     4031.03     4104.66     75.15 o 
   1   9   2        0.65       17.84      6.05 o 
   2   9   2      256.55      267.80     21.46 o 
   3   9   2       11.89       18.61      9.65 o 
   4   9   2      482.01      476.97     36.87 o 
   5   9   2      118.00      110.78     24.20 o 
   6   9   2      482.70      465.78     51.91 o 
   7   9   2        6.44       17.41     17.03 o 
   8   9   2       10.58       33.33     19.03 o 
  -8  10   2       96.14      133.80     31.54 o 
  -7  10   2        3.63       13.87     15.73 o 
  -6  10   2      322.68      351.26     45.40 o 
  -5  10   2        1.35        1.00     12.49 o 
  -4  10   2     1657.64     1723.33     74.79 o 
  -3  10   2       44.59       44.58     12.21 o 
  -2  10   2      510.20      504.16     24.20 o 
  -1  10   2      294.84      319.38     22.00 o 
   0  10   2     1494.39      852.98    300.41 o 
   1  10   2      330.31      273.30     20.68 o 
   2  10   2      437.49      479.48     33.43 o 
   3  10   2      126.10      150.29     21.77 o 
   4  10   2      725.58      714.24     40.31 o 
   5  10   2       85.39       83.61     23.87 o 
   6  10   2      345.40      347.14     46.49 o 
   7  10   2       50.25       62.80     23.29 o 
   8  10   2       35.41       41.71     22.17 o 
  -8  11   2       19.72       -1.55     18.25 o 
  -7  11   2        0.01      -10.55     15.85 o 
  -6  11   2      101.84       77.34     25.50 o 
  -5  11   2      147.32      199.11     33.87 o 
  -4  11   2      242.60      254.32     37.08 o 
  -3  11   2      693.69      669.52     37.80 o 
  -2  11   2       32.39       41.63     12.12 o 
  -1  11   2        3.15        0.47      6.41 o 
   0  11   2       98.13       59.58     21.12 o 
   1  11   2      946.82      902.09     35.01 o 
   2  11   2     1589.59     1523.84     56.06 o 
   3  11   2       22.44       24.92     12.21 o 
   4  11   2      304.57      302.79     40.24 o 
   5  11   2      348.89      412.14     49.83 o 
   6  11   2        0.88       -4.08     14.17 o 
   7  11   2        8.97       38.98     21.26 o 
   8  11   2      400.37      445.42     60.88 o 
  -7  12   2        1.85       16.51     18.86 o 
  -6  12   2        0.02       17.84     18.50 o 
  -5  12   2      629.44      669.26     62.68 o 
  -4  12   2      119.60      142.67     29.70 o 
  -3  12   2      110.92      155.60     28.78 o 
  -2  12   2       23.24       24.28     14.23 o 
  -1  12   2        3.51        4.54      7.64 o 
   0  12   2      376.91      335.43     32.81 o 
   1  12   2        1.95        7.31      9.09 o 
   2  12   2       61.09       63.79     15.25 o 
   3  12   2       56.29       62.13     19.55 o 
   4  12   2      247.51      261.34     39.61 o 
   5  12   2       64.17       87.03     25.40 o 
   6  12   2        4.44       -2.81     18.13 o 
   7  12   2        0.01       23.84     19.55 o 
  -7  13   2        6.47       38.93     21.68 o 
  -6  13   2        2.62       -5.65     16.54 o 
  -5  13   2      269.33      275.45     42.55 o 
  -4  13   2      619.75      579.82     58.30 o 
  -3  13   2        0.10        8.72     15.06 o 
  -2  13   2       46.48       47.65     19.20 o 
  -1  13   2      345.25      329.40     34.05 o 
   0  13   2       29.93       33.32     10.84 o 
   1  13   2      301.40      300.30     28.73 o 
   2  13   2        7.27       15.85     12.56 o 
   3  13   2        0.67        5.76     13.62 o 
   4  13   2      596.82      598.19     59.98 o 
   5  13   2      169.43      172.04     35.42 o 
   6  13   2       67.69       65.37     31.76 o 
  -6  14   2      120.00      114.60     31.35 o 
  -5  14   2       18.25       58.73     23.59 o 
  -4  14   2      392.27      426.48     53.44 o 
  -3  14   2        1.55       34.09     17.81 o 
  -2  14   2      147.68      147.23     29.66 o 
  -1  14   2        7.58       27.99     13.61 o 
   0  14   2      136.21      188.06     28.10 o 
   1  14   2       61.70       76.75     16.57 o 
   2  14   2      174.18      159.86     31.03 o 
   3  14   2       11.11       18.64     16.60 o 
   4  14   2       94.31      125.53     29.48 o 
   5  14   2        5.48       -1.61     15.67 o 
   6  14   2      358.59      395.29     56.10 o 
  -5  15   2        0.12       22.10     19.50 o 
  -4  15   2       16.09       23.85     19.21 o 
  -3  15   2       22.77       18.32     18.33 o 
  -2  15   2       31.02       26.04     19.38 o 
  -1  15   2       24.21       47.57     24.52 o 
   0  15   2       87.72      176.42     30.85 o 
   1  15   2       49.15       50.06     23.79 o 
   2  15   2      342.27      177.84    113.76 o 
   3  15   2        1.41       17.68     17.55 o 
   4  15   2      219.21      176.07     36.39 o 
   5  15   2       10.07       51.21     23.67 o 
  -4  16   2        4.64        3.53     19.65 o 
  -3  16   2        0.09       13.05     20.33 o 
  -2  16   2      114.31      155.11     40.85 o 
  -1  16   2        7.97       24.61     21.74 o 
   0  16   2       53.28       57.55     42.34 o 
   1  16   2       51.83       26.21     33.71 o 
   2  16   2        7.13       30.25     20.57 o 
   3  16   2       65.43       40.17     21.75 o 
  -2  17   2       16.90       25.22     24.22 o 
  -1  17   2      126.50       14.39     31.96 o 
   1  17   2      202.39      155.39     57.24 o 
  -9   1   3        8.96       26.10     21.78 o 
  -8   1   3      353.33      378.25     30.62 o 
  -7   1   3       40.81       47.72     10.64 o 
  -6   1   3        6.21        5.02      5.79 o 
  -5   1   3       10.21        5.57      5.71 o 
  -4   1   3      101.57      105.09     11.13 o 
  -3   1   3     5880.20     6532.09    111.59 o 
  -2   1   3    31366.10    33000.72    545.29 o 
  -1   1   3     2110.01     1624.07    484.41 o 
   0   1   3     3038.49     3183.83     53.09 o 
   1   1   3     7038.75     8098.39     71.81 o 
   2   1   3      523.44      424.38     15.66 o 
   3   1   3     8568.22     8886.92    148.71 o 
   4   1   3     1041.78     1017.43     26.63 o 
   5   1   3      759.93      903.29     28.24 o 
   6   1   3      183.47      202.29     18.74 o 
   7   1   3     1313.64     1260.58     40.24 o 
   8   1   3      448.91      486.04     40.72 o 
   9   1   3       61.14      108.99     33.25 o 
  10   1   3        6.77       38.49     22.19 o 
 -10   2   3       71.19       85.30     29.11 o 
  -9   2   3       21.77       30.64     15.60 o 
  -8   2   3      928.33      889.52     45.14 o 
  -7   2   3      473.53      404.37     27.66 o 
  -6   2   3        2.28       13.36      6.04 o 
  -5   2   3     1500.16     1234.40    348.67 o 
  -4   2   3      292.96      145.71     47.59 o 
  -3   2   3     1958.03     1402.38    368.62 o 
  -2   2   3    27349.95    28685.58    810.09 o 
  -1   2   3      236.10      189.78     10.28 o 
   0   2   3     2915.19     3101.45     51.03 o 
   1   2   3    16239.53    16509.61    431.27 o 
   2   2   3     2525.07     2875.09     57.03 o 
   3   2   3     3295.94     3463.57     65.00 o 
   4   2   3     5438.39     5752.67    146.46 o 
   5   2   3      178.94      227.50     23.18 o 
   6   2   3       89.80       97.47     13.37 o 
   7   2   3        4.00        8.67      9.48 o 
   8   2   3      130.23      151.52     28.00 o 
   9   2   3      105.10      152.87     37.27 o 
 -10   3   3        4.53       10.36     19.52 o 
  -9   3   3      217.00      180.38     62.07 o 
  -8   3   3      160.49      135.01     28.21 o 
  -7   3   3      242.38      225.06     25.65 o 
  -6   3   3        2.04       16.10      7.62 o 
  -5   3   3      953.46      938.05     31.29 o 
  -4   3   3     1105.78     1113.07     30.35 o 
  -3   3   3     1230.75     1169.08     26.59 o 
  -2   3   3     2051.16     1768.20    327.78 o 
  -1   3   3      738.12      733.78     13.82 o 
   0   3   3     4232.21     4784.93    122.87 o 
   1   3   3      914.46     1037.90     31.74 o 
   2   3   3     1239.56     1183.85     37.83 o 
   3   3   3     4437.48     4450.77     92.11 o 
   4   3   3      677.67      613.00     25.53 o 
   5   3   3      815.16      719.67     31.21 o 
   6   3   3     1346.81     1143.05    103.73 o 
   7   3   3      327.01      326.12     38.56 o 
   8   3   3      124.08      142.57     28.18 o 
   9   3   3      124.32       93.04     25.33 o 
  10   3   3        0.58       19.73     26.10 o 
 -10   4   3        7.75       18.72     16.49 o 
  -9   4   3       41.29       63.70     18.59 o 
  -8   4   3        6.64        7.23     10.58 o 
  -7   4   3        2.91       14.21     11.30 o 
  -6   4   3      575.37      489.71     27.38 o 
  -5   4   3      510.58      459.18     23.07 o 
  -4   4   3      229.01      219.55     15.44 o 
  -3   4   3     1415.48     1331.39     29.20 o 
  -2   4   3        9.55       13.98      4.08 o 
  -1   4   3    16341.49    17111.66    290.55 o 
   0   4   3     2323.35     2348.10     40.77 o 
   1   4   3     1086.46     1209.37     30.16 o 
   2   4   3      592.99      624.71     17.60 o 
   3   4   3     3323.15     3497.18     66.34 o 
   4   4   3      413.03      420.09     21.07 o 
   5   4   3      636.03      609.55     37.63 o 
   6   4   3      414.05      486.41     40.08 o 
   7   4   3      133.98      156.87     27.62 o 
   8   4   3       37.94       70.93     23.16 o 
   9   4   3      182.66      172.00     40.79 o 
  10   4   3        0.31        8.89     29.75 o 
 -10   5   3       83.93       71.53     20.71 o 
  -9   5   3      357.76      372.92     41.01 o 
  -8   5   3      975.18      914.55     50.65 o 
  -7   5   3     1228.81     1140.20     45.81 o 
  -6   5   3      119.41      124.76     17.24 o 
  -5   5   3     2767.55     2643.41     50.50 o 
  -4   5   3        0.11        0.18      4.08 o 
  -3   5   3      225.47      233.45     13.87 o 
  -2   5   3     1011.67     1041.60     24.05 o 
  -1   5   3     3014.30     2985.38    137.38 o 
   0   5   3     5418.51     6106.46     67.72 o 
   1   5   3      556.11      364.61     90.87 o 
   2   5   3       95.96      102.27     10.01 o 
   3   5   3      119.84      165.91     12.39 o 
   4   5   3        5.48        6.15      5.31 o 
   5   5   3     1358.20     1190.75     53.69 o 
   6   5   3      239.38      260.68     32.41 o 
   7   5   3      736.30      635.63     49.47 o 
   8   5   3        9.10        5.34     18.49 o 
   9   5   3      199.21      222.53     38.91 o 
 -10   6   3        2.90       28.48     18.87 o 
  -9   6   3       23.68       14.34     17.61 o 
  -8   6   3       77.68       80.05     19.61 o 
  -7   6   3        8.66       24.77     12.79 o 
  -6   6   3       85.83       77.36     14.31 o 
  -5   6   3      334.46      340.72     26.46 o 
  -4   6   3      104.25      117.03     12.35 o 
  -3   6   3     1484.12     1585.79     33.96 o 
  -2   6   3      636.21      720.70     21.93 o 
  -1   6   3     5194.33     5133.65    641.07 o 
   0   6   3     6482.46     7254.11    106.76 o 
   1   6   3     3880.11     3418.30     57.75 o 
   2   6   3     3609.83     4053.03     54.85 o 
   3   6   3      277.85      205.30     13.92 o 
   4   6   3       10.21        9.07      7.46 o 
   5   6   3     1462.33     1249.96     49.42 o 
   6   6   3      625.39      581.47     38.55 o 
   7   6   3      284.92      320.02     35.70 o 
   8   6   3      342.29      253.74     39.52 o 
   9   6   3       45.75       44.95     21.42 o 
  -9   7   3       85.61       86.95     22.84 o 
  -8   7   3       34.63       51.63     16.44 o 
  -7   7   3     1259.92     1155.96     56.51 o 
  -6   7   3       26.07       19.60      9.54 o 
  -5   7   3       22.70       34.16      9.39 o 
  -4   7   3       13.08       21.51      7.98 o 
  -3   7   3     1822.80     1707.34     37.69 o 
  -2   7   3      343.36      378.67     16.44 o 
  -1   7   3     6898.04     5796.15   1146.88 o 
   0   7   3      432.80      428.11     18.31 o 
   1   7   3     1375.31     1282.91     94.42 o 
   2   7   3      711.24      744.36     25.61 o 
   3   7   3      521.69      526.91     29.39 o 
   4   7   3       55.35       76.76     14.87 o 
   5   7   3      442.71      426.12     35.39 o 
   6   7   3        1.49       -2.94      9.58 o 
   7   7   3       12.07       17.55     15.29 o 
   8   7   3       46.80       57.98     21.35 o 
   9   7   3       30.62       16.17     17.52 o 
  -9   8   3       18.05       13.90     19.01 o 
  -8   8   3        9.64       10.18     13.66 o 
  -7   8   3      241.82      295.47     36.36 o 
  -6   8   3     2438.18     2246.44     76.78 o 
  -5   8   3      128.49      161.13     20.44 o 
  -4   8   3      158.20      145.05     17.59 o 
  -3   8   3      343.40      292.62     20.23 o 
  -2   8   3      184.13      193.92     15.19 o 
  -1   8   3      176.34      176.24     20.71 o 
   0   8   3      147.31      139.83     13.46 o 
   1   8   3        0.42        9.08      5.05 o 
   2   8   3      185.66      184.76     16.70 o 
   3   8   3       81.00      106.10     17.45 o 
   4   8   3      117.12      116.63     18.95 o 
   5   8   3      101.82       96.21     18.43 o 
   6   8   3       53.80       74.27     22.59 o 
   7   8   3      494.80      528.26     56.45 o 
   8   8   3       13.24       23.22     18.15 o 
   9   8   3       23.00       21.73     19.79 o 
  -9   9   3      143.90      125.15     30.90 o 
  -8   9   3       16.08       26.31     19.61 o 
  -7   9   3       92.24      106.18     26.13 o 
  -6   9   3      103.47      112.56     25.22 o 
  -5   9   3      154.26      196.29     31.97 o 
  -4   9   3      214.11      250.83     33.03 o 
  -3   9   3     1097.69      998.98     43.07 o 
  -2   9   3       70.15       63.69     14.96 o 
  -1   9   3     1084.73     1142.24     37.88 o 
   0   9   3        9.84       15.14      6.17 o 
   1   9   3     2473.54     2276.52     72.66 o 
   2   9   3      415.91      389.52     30.77 o 
   3   9   3      545.80      498.81     33.70 o 
   4   9   3     1071.74      983.16     46.16 o 
   5   9   3       22.06       34.00     13.63 o 
   6   9   3       43.54       64.39     21.25 o 
   7   9   3       26.93       32.30     17.78 o 
   8   9   3        1.31       -7.65     17.02 o 
  -8  10   3       75.39       92.08     31.05 o 
  -7  10   3        6.97       18.39     16.93 o 
  -6  10   3       53.30       54.41     20.88 o 
  -5  10   3        2.47       17.33     14.40 o 
  -4  10   3       39.76       34.72     12.48 o 
  -3  10   3      233.69      209.75     25.23 o 
  -2  10   3      341.41      265.81     58.24 o 
  -1  10   3      608.22      589.20     25.62 o 
   0  10   3     1979.67     1901.65     45.21 o 
   1  10   3      234.34      240.65     19.80 o 
   2  10   3      797.47      740.33     37.84 o 
   3  10   3      484.09      488.45     36.25 o 
   4  10   3       63.88       78.58     17.80 o 
   5  10   3      263.46      323.15     42.83 o 
   6  10   3      235.35      235.63     39.74 o 
   7  10   3        9.25       32.35     17.80 o 
   8  10   3        0.37       11.72     19.08 o 
  -8  11   3       71.01       69.93     26.32 o 
  -7  11   3       57.50       92.21     26.27 o 
  -6  11   3        0.28        8.44     16.35 o 
  -5  11   3      416.41      395.10     48.40 o 
  -4  11   3      382.82      386.35     45.07 o 
  -3  11   3       42.09       47.30     14.29 o 
  -2  11   3      707.91      715.07     44.60 o 
  -1  11   3      282.82      259.47     21.62 o 
   0  11   3      834.37      754.30     30.11 o 
   1  11   3       90.19       67.28     13.66 o 
   2  11   3      438.27      420.20     39.07 o 
   3  11   3      176.67      145.99     22.81 o 
   4  11   3      156.37      157.55     29.14 o 
   5  11   3      753.06      683.59     61.75 o 
   6  11   3      579.76      596.98     62.60 o 
   7  11   3        7.57       26.07     21.47 o 
  -7  12   3       12.74       29.67     17.93 o 
  -6  12   3       95.06      115.70     28.54 o 
  -5  12   3      390.62      325.51     44.69 o 
  -4  12   3      752.88      789.82     57.70 o 
  -3  12   3        0.90        9.62     11.55 o 
  -2  12   3     3576.31     3273.18     85.99 o 
  -1  12   3        7.74       17.25     10.61 o 
   0  12   3      278.91      241.07     27.87 o 
   1  12   3       32.76       31.11     10.52 o 
   2  12   3     1121.34     1016.27     48.36 o 
   3  12   3       86.86       48.60     15.37 o 
   4  12   3      117.98      109.19     26.06 o 
   5  12   3      172.58      230.99     38.45 o 
   6  12   3       83.65       54.33     22.47 o 
   7  12   3        6.64        9.76     19.58 o 
  -7  13   3        0.49       -6.11     20.68 o 
  -6  13   3        0.00       -5.46     17.14 o 
  -5  13   3       15.31       19.96     17.22 o 
  -4  13   3       60.63       66.19     23.71 o 
  -3  13   3       31.76       13.85     15.56 o 
  -2  13   3      263.98      283.25     32.43 o 
  -1  13   3        1.89        8.82     11.41 o 
   0  13   3      318.31      171.35     98.09 o 
   1  13   3       14.09       32.29     12.47 o 
   2  13   3       18.55       13.16     12.20 o 
   3  13   3      216.25      251.64     38.71 o 
   4  13   3      393.21      429.52     50.86 o 
   5  13   3        0.43       -3.69     18.75 o 
   6  13   3      445.90      414.06     55.71 o 
  -6  14   3      150.76      125.88     30.85 o 
  -5  14   3      135.01      159.16     32.51 o 
  -4  14   3       31.92       83.25     26.55 o 
  -3  14   3        8.61       -8.39     14.05 o 
  -2  14   3      270.20      242.32     37.44 o 
  -1  14   3      431.82      505.52     50.63 o 
   0  14   3      199.98       49.50     53.04 o 
   1  14   3        2.22        6.11     12.25 o 
   2  14   3        0.40       -0.23     14.26 o 
   3  14   3      163.49      210.98     36.26 o 
   4  14   3       18.44       21.74     19.80 o 
   5  14   3        0.36        6.58     18.48 o 
  -5  15   3      102.59       88.62     27.96 o 
  -4  15   3        2.58       28.61     21.57 o 
  -3  15   3      426.90      343.74     86.53 o 
  -2  15   3       52.38       73.82     23.05 o 
  -1  15   3       44.92       82.21     22.19 o 
   0  15   3      222.73      220.88     44.59 o 
   1  15   3      230.71      232.80     36.59 o 
   2  15   3       40.87       56.14     22.28 o 
   3  15   3       52.38       70.45     24.80 o 
   4  15   3        7.69       24.03     19.85 o 
   5  15   3       24.41       52.75     23.08 o 
  -4  16   3        7.93       17.40     20.38 o 
  -3  16   3       22.06      -14.24     15.98 o 
  -2  16   3        9.14       36.02     26.39 o 
  -1  16   3       95.87      128.51     33.97 o 
   0  16   3      238.81      248.90     40.04 o 
   1  16   3      258.54      338.62     83.65 o 
   2  16   3        2.53       23.32     45.73 o 
   3  16   3       88.35      115.41     35.92 o 
  -2  17   3        1.85       27.94     28.19 o 
  -1  17   3      197.21      283.71     51.46 o 
   1  17   3        1.84       36.69     34.02 o 
 -10   0   4        1.82       35.87     32.47 o 
  -9   0   4      660.70      189.09     56.73 o 
  -8   0   4      577.73      631.10     42.96 o 
  -7   0   4     1730.39     1465.68     58.83 o 
  -6   0   4     6763.68     6731.33    114.70 o 
  -5   0   4      100.49      138.67     18.63 o 
  -4   0   4     4011.21     4702.02     98.74 o 
  -3   0   4     1825.63     1732.26     56.54 o 
  -2   0   4     3236.25     3613.72     73.40 o 
  -1   0   4     1340.39     1349.46     33.66 o 
   0   0   4    10219.14     9736.27    127.23 o 
   1   0   4     3511.51     3689.11     59.80 o 
   2   0   4    11996.11    13140.87    503.10 o 
   3   0   4    22546.78    23716.37    940.43 o 
   4   0   4     2736.66     3187.98    110.27 o 
   5   0   4      599.14      693.52     41.94 o 
   6   0   4      265.72      253.31     28.96 o 
   7   0   4       94.66      123.12     22.32 o 
   8   0   4       55.50       69.88     35.04 o 
   9   0   4       66.51       47.17     33.71 o 
  10   0   4        0.17       26.62     29.60 o 
 -10   1   4       63.42      104.38     33.38 o 
  -9   1   4      140.43      197.43     33.16 o 
  -8   1   4       32.58       26.93     16.17 o 
  -7   1   4      129.91      110.43     20.46 o 
  -6   1   4      122.40      108.97     13.07 o 
  -5   1   4      762.09      923.44     26.95 o 
  -4   1   4       64.22       90.15      9.36 o 
  -3   1   4     3455.30     3578.49     49.74 o 
  -2   1   4     7641.18     8444.68    151.80 o 
  -1   1   4     2725.79     3011.78     51.56 o 
   0   1   4     2542.85     2868.47     34.84 o 
   1   1   4     5257.44     5750.20     87.34 o 
   2   1   4     3186.48     3293.28     61.55 o 
   3   1   4     2420.83     2356.50     44.98 o 
   4   1   4      550.64      589.62     23.36 o 
   5   1   4      380.17      365.27     21.60 o 
   6   1   4      561.93      548.79     27.29 o 
   7   1   4       25.40       33.77     14.46 o 
   8   1   4      157.57      123.42     48.40 o 
   9   1   4        1.86       15.32     19.16 o 
  10   1   4      251.46      294.09     55.48 o 
  -9   2   4        4.79       13.82     14.58 o 
  -8   2   4       10.54       10.11     10.88 o 
  -7   2   4      599.71      672.01     31.94 o 
  -6   2   4      170.07      165.34     21.54 o 
  -5   2   4      339.52      195.80     68.77 o 
  -4   2   4      297.17      245.90     28.86 o 
  -3   2   4      543.14      467.52     70.01 o 
  -2   2   4     8024.85     7891.52    532.39 o 
  -1   2   4    10351.65    10787.59    204.87 o 
   0   2   4     4043.07     4805.98     76.27 o 
   1   2   4     3735.57     3793.54     73.99 o 
   2   2   4      124.79      131.76      9.63 o 
   3   2   4      622.38      701.16     23.99 o 
   4   2   4        1.34        1.81      4.70 o 
   5   2   4     1436.52     1299.59     46.84 o 
   6   2   4      201.11      203.92     20.00 o 
   7   2   4      471.92      514.77     45.99 o 
   8   2   4      601.10      580.51     49.26 o 
   9   2   4      201.27      237.72     48.22 o 
  10   2   4       54.52       67.62     45.53 o 
 -10   3   4       14.84       40.96     21.17 o 
  -9   3   4      358.08      400.21     40.11 o 
  -8   3   4       64.78       74.19     20.25 o 
  -7   3   4      432.07      284.54    116.94 o 
  -6   3   4       52.75       44.96     11.21 o 
  -5   3   4     2318.08     2248.27     47.95 o 
  -4   3   4      276.40      248.07     39.62 o 
  -3   3   4     3463.98     3385.92     45.96 o 
  -2   3   4      507.11      502.05     21.12 o 
  -1   3   4    10979.32    11840.40    194.93 o 
   0   3   4      279.80      273.18     12.39 o 
   1   3   4     2382.65     2763.73     54.13 o 
   2   3   4     6801.55     7002.65    185.93 o 
   3   3   4        0.38        5.12      3.52 o 
   4   3   4      989.82      991.55     26.82 o 
   5   3   4       16.89       26.35      7.46 o 
   6   3   4        0.93       -6.91      8.00 o 
   7   3   4       16.36       32.45     15.19 o 
   8   3   4        0.50       -8.60     13.44 o 
   9   3   4      100.51      119.81     28.37 o 
  10   3   4       58.94       69.57     46.04 o 
 -10   4   4      496.57      342.70    126.18 o 
  -9   4   4       69.22      110.35     23.43 o 
  -8   4   4      232.59      241.03     38.52 o 
  -7   4   4       57.66       64.52     21.09 o 
  -6   4   4      360.25      333.57     29.82 o 
  -5   4   4      443.60      450.44     22.59 o 
  -4   4   4      802.25      672.01     23.13 o 
  -3   4   4     2612.08     2599.98     39.68 o 
  -2   4   4     3334.07     3844.33     94.62 o 
  -1   4   4     6152.83     6628.95    124.38 o 
   0   4   4     1590.42     1860.04     55.94 o 
   1   4   4     6346.89     6852.15    131.25 o 
   2   4   4     1061.45      992.98     38.20 o 
   3   4   4      620.25      566.71     31.51 o 
   4   4   4      284.13      302.06     29.81 o 
   5   4   4       31.12       32.05     12.34 o 
   6   4   4      991.51      847.46     53.23 o 
   7   4   4      666.16      686.97     46.87 o 
   8   4   4      329.79      304.44     47.98 o 
   9   4   4        9.29       19.72     23.98 o 
 -10   5   4       12.40       40.91     19.44 o 
  -9   5   4       34.88       61.19     19.05 o 
  -8   5   4       20.73       38.35     15.21 o 
  -7   5   4     1129.59     1103.72     45.10 o 
  -6   5   4     1068.85      989.95     44.03 o 
  -5   5   4      870.33      891.51     39.06 o 
  -4   5   4      453.62      385.36     18.67 o 
  -3   5   4      986.74      896.68     23.37 o 
  -2   5   4      736.59      625.83    112.98 o 
  -1   5   4     4005.94     4461.20     69.84 o 
   0   5   4      948.33      950.55     27.61 o 
   1   5   4      272.46      225.99     13.70 o 
   2   5   4     1817.22     1741.76     53.00 o 
   3   5   4        0.45        6.18      7.00 o 
   4   5   4        2.25        6.68      8.71 o 
   5   5   4      772.11      717.82     42.97 o 
   6   5   4       47.77       70.96     22.51 o 
   7   5   4      553.35      514.54     48.48 o 
   8   5   4       10.96       35.55     16.85 o 
   9   5   4        1.20       14.21     20.19 o 
 -10   6   4       46.44       18.66     19.18 o 
  -9   6   4      162.82      152.76     27.57 o 
  -8   6   4       98.43      104.65     22.16 o 
  -7   6   4      292.82      326.20     30.53 o 
  -6   6   4       11.81        7.99      7.98 o 
  -5   6   4      451.87      433.55     29.67 o 
  -4   6   4     1240.64     1279.21     41.08 o 
  -3   6   4      605.26      519.38     19.03 o 
  -2   6   4        0.19        1.01      3.07 o 
  -1   6   4     1849.81     1728.46     31.07 o 
   0   6   4     1092.39     1209.39     27.88 o 
   1   6   4     4933.45     4969.79    125.28 o 
   2   6   4     2235.38     2113.61     40.87 o 
   3   6   4        5.31        9.88      9.12 o 
   4   6   4       24.91       31.84     12.24 o 
   5   6   4      120.93      119.14     26.88 o 
   6   6   4      273.96      276.34     35.14 o 
   7   6   4      201.42      229.03     34.60 o 
   8   6   4        0.13       22.56     16.33 o 
   9   6   4       85.42      118.74     30.13 o 
  -9   7   4      192.48      243.18     34.85 o 
  -8   7   4       60.64       39.91     16.93 o 
  -7   7   4      349.53      316.64     35.71 o 
  -6   7   4     2662.64     2576.41     68.41 o 
  -5   7   4     2889.08     2711.88     65.91 o 
  -4   7   4        8.80       19.93      7.07 o 
  -3   7   4       36.79       53.14      8.44 o 
  -2   7   4      555.32      433.76    102.87 o 
  -1   7   4       54.41      113.85     11.24 o 
   0   7   4      110.70      146.49     12.90 o 
   1   7   4      829.85      706.84     24.92 o 
   2   7   4      368.91      376.23     20.02 o 
   3   7   4       13.03       24.30      8.84 o 
   4   7   4     1034.12      956.77     42.97 o 
   5   7   4        1.70       13.03      9.99 o 
   6   7   4      674.40      679.80     43.64 o 
   7   7   4      507.58      488.62     52.84 o 
   8   7   4      123.49      118.29     28.21 o 
   9   7   4      222.01      272.07     44.91 o 
  -9   8   4       62.83       63.54     20.67 o 
  -8   8   4       34.06       32.62     15.51 o 
  -7   8   4      119.70      105.47     21.71 o 
  -6   8   4       13.92       40.24     14.13 o 
  -5   8   4     1034.93      963.73     40.75 o 
  -4   8   4       84.13      100.26     15.31 o 
  -3   8   4     1033.88      926.63     48.78 o 
  -2   8   4      504.04      408.12     48.77 o 
  -1   8   4      750.69      659.20     23.51 o 
   0   8   4      246.96      198.59     15.87 o 
   1   8   4     4346.61     4667.65     68.70 o 
   2   8   4      491.69      537.87     29.82 o 
   3   8   4     2098.87     2021.65     60.68 o 
   4   8   4     1796.25     1692.28     66.14 o 
   5   8   4      510.21      511.80     40.69 o 
   6   8   4      102.96       94.16     19.17 o 
   7   8   4      172.08      188.71     34.25 o 
   8   8   4      210.53      242.52     40.59 o 
   9   8   4       23.90       22.94     21.85 o 
  -9   9   4       22.08        4.76     20.55 o 
  -8   9   4        2.24        9.38     14.74 o 
  -7   9   4      239.21      224.62     31.92 o 
  -6   9   4       87.35       96.94     21.49 o 
  -5   9   4      132.57      143.38     19.47 o 
  -4   9   4      728.57      662.65     37.01 o 
  -3   9   4      259.45      212.79     24.41 o 
  -2   9   4      130.56      113.25     12.73 o 
  -1   9   4      299.27      373.37     20.59 o 
   0   9   4     3010.20     2928.70     53.19 o 
   1   9   4     1183.93     1115.81     35.90 o 
   2   9   4      559.60      601.19     33.00 o 
   3   9   4        8.67        2.16      8.82 o 
   4   9   4      106.18       85.91     17.88 o 
   5   9   4       59.03       78.50     18.36 o 
   6   9   4       74.52      113.14     27.75 o 
   7   9   4      115.96      107.38     26.43 o 
   8   9   4        0.44        4.63     16.11 o 
  -8  10   4      216.14      190.18     36.97 o 
  -7  10   4      119.59      144.07     30.34 o 
  -6  10   4       63.11       77.36     22.20 o 
  -5  10   4       19.21       26.51     15.92 o 
  -4  10   4      348.37      278.49     30.55 o 
  -3  10   4      503.72      410.48     34.79 o 
  -2  10   4       11.84       12.26      8.18 o 
  -1  10   4       82.28       69.16     15.34 o 
   0  10   4     3076.13     2611.69     76.71 o 
   1  10   4      217.75      203.41     23.35 o 
   2  10   4        0.10       -5.44      8.52 o 
   3  10   4      246.51      225.97     27.25 o 
   4  10   4      108.61      100.61     19.15 o 
   5  10   4      444.27      476.26     52.68 o 
   6  10   4        1.47        5.51     14.22 o 
   7  10   4        1.17       -5.97     15.47 o 
   8  10   4        2.10       21.30     21.84 o 
  -8  11   4        2.50       14.44     18.58 o 
  -7  11   4       78.89      104.56     27.70 o 
  -6  11   4      186.39      243.44     38.30 o 
  -5  11   4        5.85        7.92     13.99 o 
  -4  11   4      223.03      217.80     28.10 o 
  -3  11   4      750.02      697.62     65.36 o 
  -2  11   4     1891.41     1805.90     61.74 o 
  -1  11   4      676.21      524.18     87.14 o 
   0  11   4      328.22      337.50     24.28 o 
   1  11   4       47.58       67.99     15.81 o 
   2  11   4      224.90      214.05     27.33 o 
   3  11   4     1214.68     1187.34     52.67 o 
   4  11   4      482.68      520.47     42.62 o 
   5  11   4      297.53      333.35     45.75 o 
   6  11   4       93.67      102.01     26.82 o 
   7  11   4        8.03       16.60     17.97 o 
  -7  12   4        0.88       -2.36     16.31 o 
  -6  12   4       96.57      113.67     28.20 o 
  -5  12   4      535.84      475.26     53.99 o 
  -4  12   4      293.23      338.42     44.29 o 
  -3  12   4      307.81      321.60     34.27 o 
  -2  12   4        3.31       23.06     11.50 o 
  -1  12   4       40.56       57.27     15.03 o 
   0  12   4      343.75      362.11     29.63 o 
   1  12   4        0.29       10.57     10.80 o 
   2  12   4      216.72      141.34     61.58 o 
   3  12   4        0.03        8.36     11.03 o 
   4  12   4      176.54      156.34     30.32 o 
   5  12   4      197.46      205.15     36.52 o 
   6  12   4       30.52       15.40     18.55 o 
   7  12   4       90.19       99.73     34.60 o 
  -7  13   4        1.89        9.00     21.03 o 
  -6  13   4        6.90       11.48     16.54 o 
  -5  13   4      191.20      177.55     34.61 o 
  -4  13   4      307.29      361.47     47.04 o 
  -3  13   4       36.99       36.09     16.66 o 
  -2  13   4        5.75       18.82     11.48 o 
  -1  13   4      380.73      429.96     38.79 o 
   0  13   4     2088.42     1814.07     65.48 o 
   1  13   4      221.55      296.47     32.32 o 
   2  13   4      162.24      124.12     26.51 o 
   3  13   4       21.70       68.24     21.68 o 
   4  13   4       98.40      143.56     31.34 o 
   5  13   4      156.23      154.27     34.56 o 
   6  13   4       12.59       -8.38     18.30 o 
  -6  14   4      111.78       80.23     27.02 o 
  -5  14   4        3.49       11.48     21.28 o 
  -4  14   4      245.63      270.91     45.46 o 
  -3  14   4        7.34       10.31     30.88 o 
  -2  14   4       70.11       94.93     21.41 o 
  -1  14   4       14.11       16.81     16.57 o 
   0  14   4      363.64      403.72     55.72 o 
   1  14   4      245.17      242.54     31.58 o 
   2  14   4      685.19      623.43     48.74 o 
   3  14   4       33.16       22.60     19.47 o 
   4  14   4      116.57       92.27     27.49 o 
   5  14   4       50.65       44.29     22.51 o 
  -5  15   4       30.48       55.13     23.91 o 
  -4  15   4      114.35      161.19     31.83 o 
  -3  15   4       28.45       43.99     21.44 o 
  -2  15   4      110.80      100.94     33.28 o 
  -1  15   4       22.69       41.27     21.23 o 
   0  15   4       63.03       30.36     18.98 o 
   1  15   4       93.20      121.44     33.59 o 
   2  15   4      953.91      887.46     60.29 o 
   3  15   4       50.03       56.20     23.72 o 
   4  15   4        4.23       22.07     20.58 o 
  -4  16   4        8.27       18.58     19.48 o 
  -3  16   4        0.33      -12.46     22.13 o 
  -2  16   4        5.84       16.94     23.04 o 
  -1  16   4       67.13       59.49     50.56 o 
   0  16   4       18.75       -1.62     19.69 o 
   1  16   4       52.58       30.62     37.00 o 
   2  16   4        0.03       35.66     38.02 o 
   3  16   4        6.83       40.51     22.49 o 
  -1  17   4       58.24       71.64     30.62 o 
   1  17   4      114.52      180.87     60.22 o 
 -10   1   5      143.20      248.27     49.00 o 
  -9   1   5      174.12       87.10    111.14 o 
  -8   1   5      218.74      208.10     26.17 o 
  -7   1   5     1409.50     1482.00     41.42 o 
  -6   1   5       40.44       50.03      9.23 o 
  -5   1   5       77.17      101.37     11.06 o 
  -4   1   5       91.17      101.31      9.73 o 
  -3   1   5       90.99       80.33      7.42 o 
  -2   1   5      268.94      262.81      9.51 o 
  -1   1   5      178.81      210.88     24.73 o 
   0   1   5    16289.74    17942.71    209.91 o 
   1   1   5    11690.69    11923.74     82.95 o 
   2   1   5     7038.53     7748.20    142.96 o 
   3   1   5     5202.49     5498.11    145.28 o 
   4   1   5      371.70      362.04     22.08 o 
   5   1   5        1.13        4.19      6.59 o 
   6   1   5     2324.01     2270.89     62.61 o 
   7   1   5      226.66      218.97     37.47 o 
   8   1   5       10.50       37.32     19.92 o 
   9   1   5      272.78      316.98     53.90 o 
  10   1   5       90.16       76.84     31.71 o 
 -10   2   5       10.21        6.06     31.76 o 
  -9   2   5        0.09       11.44     15.80 o 
  -8   2   5      840.72      696.73     84.95 o 
  -7   2   5     1573.53     1083.32    374.72 o 
  -6   2   5     1845.36     1746.78     40.62 o 
  -5   2   5      314.95      332.18     17.40 o 
  -4   2   5      386.42      434.95     15.71 o 
  -3   2   5     1018.41      903.05     52.94 o 
  -2   2   5     4754.05     5311.91    154.57 o 
  -1   2   5     2100.36     2155.40     54.22 o 
   0   2   5       14.69       13.14      3.79 o 
   1   2   5      121.83      126.48      9.01 o 
   2   2   5     1497.26     1663.13     31.77 o 
   3   2   5     2961.85     3532.02     82.79 o 
   4   2   5     2597.00     2675.94     54.56 o 
   5   2   5      893.66      914.84     35.96 o 
   6   2   5      548.27      510.68     41.05 o 
   7   2   5      155.69      147.36     25.71 o 
   8   2   5       20.97       37.84     17.20 o 
   9   2   5      246.23      235.89     47.26 o 
  10   2   5       49.14       67.89     29.76 o 
  -9   3   5       30.40       42.92     16.81 o 
  -8   3   5      180.88      183.17     25.13 o 
  -7   3   5       44.83       56.65     14.65 o 
  -6   3   5      612.47      303.14    152.84 o 
  -5   3   5       67.58       30.43     15.36 o 
  -4   3   5      186.32      143.56     16.00 o 
  -3   3   5       69.84       51.19      9.75 o 
  -2   3   5     7206.13     7904.30    184.08 o 
  -1   3   5      368.84      425.79     18.92 o 
   0   3   5       75.89       71.61      8.48 o 
   1   3   5     2842.71     2601.11     55.21 o 
   2   3   5     1071.05     1203.37     41.44 o 
   3   3   5     1015.49      974.19     34.00 o 
   4   3   5      357.94      398.76     21.36 o 
   5   3   5        0.30        1.45      9.11 o 
   6   3   5      591.23      581.79     41.85 o 
   7   3   5       62.08       80.25     19.71 o 
   8   3   5       11.15       19.28     16.37 o 
   9   3   5        2.79       -6.34     18.36 o 
 -10   4   5       15.70       11.23     19.63 o 
  -9   4   5        8.89       23.20     20.66 o 
  -8   4   5       72.57       69.53     17.48 o 
  -7   4   5      463.14      501.88     38.73 o 
  -6   4   5       90.88       81.90     15.50 o 
  -5   4   5      399.86      390.82     28.40 o 
  -4   4   5      446.06      399.44     54.72 o 
  -3   4   5      409.67      471.86     24.39 o 
  -2   4   5      160.90      205.70     17.97 o 
  -1   4   5     2068.08     2051.15     29.07 o 
   0   4   5      192.37      228.61     13.81 o 
   1   4   5      900.33      864.87     20.87 o 
   2   4   5       25.22       27.12      9.26 o 
   3   4   5     1628.06     1702.08     56.03 o 
   4   4   5     1059.40      863.11     43.29 o 
   5   4   5     2349.49     2437.88     78.02 o 
   6   4   5        5.32        2.48      9.66 o 
   7   4   5      142.16      110.30     24.03 o 
   8   4   5      106.33      205.93     34.57 o 
   9   4   5       68.42      106.97     27.72 o 
 -10   5   5      144.77      140.72     28.79 o 
  -9   5   5      174.33      159.24     27.78 o 
  -8   5   5      304.78      385.62     43.88 o 
  -7   5   5      594.11      594.22     39.92 o 
  -6   5   5       26.67       34.83     11.40 o 
  -5   5   5       29.93       11.32      8.60 o 
  -4   5   5      714.16      661.31     32.05 o 
  -3   5   5     3586.53     2994.94    693.56 o 
  -2   5   5      829.23      787.58     28.59 o 
  -1   5   5      238.99      299.05     14.14 o 
   0   5   5     5259.69     5952.38    140.20 o 
   1   5   5      234.81      176.80     20.60 o 
   2   5   5      262.37      378.77     26.16 o 
   3   5   5      304.18      339.79     30.96 o 
   4   5   5      219.63      222.89     27.80 o 
   5   5   5        2.76       14.57      9.86 o 
   6   5   5       66.74       55.47     16.82 o 
   7   5   5      664.21      581.19     93.44 o 
   8   5   5      336.35      329.94     43.69 o 
   9   5   5       26.00       46.36     25.12 o 
 -10   6   5       37.27       18.96     19.58 o 
  -9   6   5        0.05       11.34     15.39 o 
  -8   6   5      391.09      362.95     39.04 o 
  -7   6   5        4.51        3.37      9.90 o 
  -6   6   5      210.29      193.85     28.08 o 
  -5   6   5      358.76      322.98     33.80 o 
  -4   6   5     4053.85     3782.57     90.98 o 
  -3   6   5     2069.69     1125.86    633.47 o 
  -2   6   5      974.70      857.92    125.57 o 
  -1   6   5     8489.83    10093.57    143.17 o 
   0   6   5     2545.99     2677.08     51.17 o 
   1   6   5        2.28        5.41      3.98 o 
   2   6   5     4263.92     4485.47    151.55 o 
   3   6   5      224.93      248.76     28.61 o 
   4   6   5       22.13       19.15     10.34 o 
   5   6   5       52.99       91.18     20.17 o 
   6   6   5      906.51      966.56     55.36 o 
   7   6   5       40.58       51.42     17.69 o 
   8   6   5       32.10       45.54     25.14 o 
   9   6   5       48.25       46.70     36.90 o 
  -9   7   5      121.02      192.49     31.36 o 
  -8   7   5       85.61       96.63     21.05 o 
  -7   7   5      111.91      120.75     19.79 o 
  -6   7   5     1553.44     1328.23     49.67 o 
  -5   7   5      274.31      291.13     26.60 o 
  -4   7   5        8.47        8.74      6.80 o 
  -3   7   5        0.44        7.94      6.76 o 
  -2   7   5     1761.03     1897.42    111.76 o 
  -1   7   5      224.78      283.87     15.84 o 
   0   7   5        0.04       10.56      4.98 o 
   1   7   5       79.04       70.78     10.08 o 
   2   7   5       13.30        7.55      6.37 o 
   3   7   5       69.18       82.98     15.83 o 
   4   7   5       26.73       17.66     11.69 o 
   5   7   5       29.89       20.90     12.92 o 
   6   7   5      130.09      125.70     25.74 o 
   7   7   5      251.90      261.82     33.69 o 
   8   7   5       94.74      150.32     35.09 o 
   9   7   5        0.05       26.79     20.91 o 
  -9   8   5       43.23       20.61     18.44 o 
  -8   8   5        5.18       10.46     14.12 o 
  -7   8   5      123.50      133.41     24.41 o 
  -6   8   5      728.88      729.52     38.80 o 
  -5   8   5       18.61       23.56      9.44 o 
  -4   8   5        5.69        7.09      7.29 o 
  -3   8   5      129.25      121.87     17.14 o 
  -2   8   5       11.94       13.94      5.37 o 
  -1   8   5      262.80      282.04     17.32 o 
   0   8   5       26.04       28.86      7.51 o 
   1   8   5        9.55        4.06      5.45 o 
   2   8   5      812.69      793.00     36.75 o 
   3   8   5      122.76      162.44     21.80 o 
   4   8   5        0.05        4.84      9.30 o 
   5   8   5       73.65       88.92     19.06 o 
   6   8   5       40.74       30.03     15.02 o 
   7   8   5      262.32      182.06     33.98 o 
   8   8   5      102.38      131.16     31.26 o 
  -9   9   5        0.54        3.79     17.34 o 
  -8   9   5        3.59       -3.67     13.10 o 
  -7   9   5      226.39      281.51     36.79 o 
  -6   9   5       37.23       39.23     15.24 o 
  -5   9   5      292.55      270.91     29.41 o 
  -4   9   5        3.10        7.30      7.63 o 
  -3   9   5     1767.03     1626.52     56.98 o 
  -2   9   5      168.68       92.65     45.27 o 
  -1   9   5     1674.36     1542.96     45.31 o 
   0   9   5     2108.25     2226.62     46.65 o 
   1   9   5      674.15      748.45     29.48 o 
   2   9   5      128.55      110.08     17.60 o 
   3   9   5       40.37       56.04     14.09 o 
   4   9   5      470.08      477.35     39.57 o 
   5   9   5      146.49      207.93     32.25 o 
   6   9   5        9.61       17.81     16.61 o 
   7   9   5       12.08       14.23     15.97 o 
   8   9   5       18.13       35.36     22.43 o 
  -8  10   5      300.82      270.30     42.41 o 
  -7  10   5        3.59        2.08     15.05 o 
  -6  10   5       52.15       80.29     23.75 o 
  -5  10   5      651.12      676.76     45.93 o 
  -4  10   5      389.02      392.95     36.13 o 
  -3  10   5       11.13       12.88      8.97 o 
  -2  10   5      195.81      201.67     24.69 o 
  -1  10   5       52.53       48.59      9.20 o 
   0  10   5       86.14       87.07     12.37 o 
   1  10   5      196.02      202.71     23.93 o 
   2  10   5      328.33      195.85     69.53 o 
   3  10   5       61.64       52.78     14.93 o 
   4  10   5      139.01      121.87     22.89 o 
   5  10   5     1799.96     1701.39     68.01 o 
   6  10   5       45.66       66.74     23.93 o 
   7  10   5        1.85        5.03     18.77 o 
   8  10   5       13.58        5.38     22.17 o 
  -8  11   5       51.48       85.67     27.50 o 
  -7  11   5      104.16       90.12     26.67 o 
  -6  11   5       51.31       79.76     30.03 o 
  -5  11   5      661.84      667.61     59.64 o 
  -4  11   5      345.25      359.52     36.22 o 
  -3  11   5       12.89       23.32     11.31 o 
  -2  11   5       69.95       84.18     16.93 o 
  -1  11   5      182.66      178.07     23.57 o 
   0  11   5      562.20      444.60     29.71 o 
   1  11   5      891.95      839.11     41.48 o 
   2  11   5     2466.82     2224.79     81.14 o 
   3  11   5       20.72       21.69     12.76 o 
   4  11   5      508.94      476.91     42.52 o 
   5  11   5      399.86      454.73     53.60 o 
   6  11   5      253.34      236.13     40.96 o 
   7  11   5       16.89       18.99     19.22 o 
  -7  12   5      111.44      132.52     34.02 o 
  -6  12   5      611.18      566.61     60.66 o 
  -5  12   5        4.12       17.62     16.91 o 
  -4  12   5      326.50      300.08     43.28 o 
  -3  12   5        5.98       20.72     16.65 o 
  -2  12   5     2124.83     2176.99     71.78 o 
  -1  12   5       33.57       29.53     12.30 o 
   0  12   5      976.44      894.33     39.17 o 
   1  12   5      140.91      186.51     24.89 o 
   2  12   5        2.49        5.48     10.97 o 
   3  12   5      360.53      391.96     48.85 o 
   4  12   5      116.74      139.91     30.93 o 
   5  12   5        1.78       21.44     18.41 o 
   6  12   5        7.32       24.94     19.40 o 
   7  12   5        0.24       -8.54     19.93 o 
  -7  13   5       48.17       37.32     22.04 o 
  -6  13   5      143.04      121.82     29.49 o 
  -5  13   5       86.21       67.83     25.45 o 
  -4  13   5        1.46        1.89     15.74 o 
  -3  13   5       87.74      121.15     22.22 o 
  -2  13   5        5.65        0.16     11.18 o 
  -1  13   5      116.00       48.53     55.58 o 
   0  13   5     1250.90     1160.28     63.72 o 
   1  13   5      601.23      613.01     42.93 o 
   2  13   5       43.73       73.67     18.29 o 
   3  13   5      273.33      298.85     35.72 o 
   4  13   5      685.11      753.17     66.27 o 
   5  13   5       24.84       22.10     20.10 o 
   6  13   5      182.41      191.92     54.37 o 
  -6  14   5        2.57        3.98     18.79 o 
  -5  14   5        4.81       -0.76     17.59 o 
  -4  14   5       62.56       51.44     24.26 o 
  -3  14   5       15.26       11.86     24.50 o 
  -2  14   5        0.10       15.22     13.77 o 
  -1  14   5      194.10      135.90     73.07 o 
   0  14   5        0.29       -3.19     15.07 o 
   1  14   5       91.34      116.72     31.03 o 
   2  14   5       31.83       45.88     16.83 o 
   3  14   5        2.14        4.22     17.17 o 
   4  14   5       64.32       54.01     22.91 o 
   5  14   5        3.23       37.89     20.53 o 
  -5  15   5        8.52       21.69     21.36 o 
  -4  15   5      114.65       74.83     25.27 o 
  -3  15   5      151.26      199.53     35.93 o 
  -2  15   5       51.81       62.78     26.02 o 
  -1  15   5      205.29      183.56     52.20 o 
   0  15   5       57.14       69.93     22.54 o 
   1  15   5       26.97       40.05     24.59 o 
   2  15   5        5.12       28.84     24.73 o 
   3  15   5        7.35       15.41     18.21 o 
   4  15   5       12.09        9.69     18.79 o 
  -3  16   5       26.00       22.57     38.69 o 
  -2  16   5        0.29       22.05     22.40 o 
  -1  16   5      118.75      137.19     31.88 o 
   0  16   5      125.30      153.61     39.46 o 
   1  16   5       69.98      177.99     61.97 o 
   2  16   5       70.58      111.91     52.72 o 
   3  16   5      131.37       54.02     69.06 o 
  -1  17   5       90.43      143.76     38.02 o 
   0  17   5       17.47       23.28     30.88 o 
 -10   0   6      292.18      381.68     85.71 o 
  -9   0   6      247.19      339.03     75.84 o 
  -8   0   6      272.33      177.17     51.08 o 
  -7   0   6      253.60      235.23     29.03 o 
  -6   0   6      136.09      167.13     29.74 o 
  -5   0   6     1878.95     2011.87     55.94 o 
  -4   0   6     7253.26     8304.83    209.19 o 
  -3   0   6     3445.96     3790.28     96.48 o 
  -2   0   6     1460.74     1527.87     37.47 o 
  -1   0   6    21432.46    21694.65    166.83 o 
   0   0   6     2222.57      976.73   1153.06 o 
   1   0   6      874.59      720.84     52.05 o 
   2   0   6       17.56       20.57      7.97 o 
   3   0   6      876.43     1062.36     46.17 o 
   4   0   6      727.65      757.55     43.53 o 
   5   0   6      227.78      238.89     32.85 o 
   6   0   6      664.54      720.62     51.02 o 
   7   0   6      150.64      145.01     48.40 o 
   8   0   6       90.12       66.90     37.51 o 
   9   0   6       15.49       77.49     39.26 o 
 -10   1   6       71.24       85.17     75.59 o 
  -9   1   6      198.71      154.33     37.97 o 
  -8   1   6      299.31      294.75     36.58 o 
  -7   1   6      225.93      232.78     26.07 o 
  -6   1   6      931.05      874.52     28.78 o 
  -5   1   6       17.56       41.06      7.82 o 
  -4   1   6     4773.89     5122.79     55.63 o 
  -3   1   6      910.49     1032.09     21.92 o 
  -2   1   6      344.38      310.69     12.76 o 
  -1   1   6     1615.69     1676.03     43.46 o 
   0   1   6     2142.36     2150.70     36.68 o 
   1   1   6     8055.60     8192.78     73.84 o 
   2   1   6       10.64       39.54     22.02 o 
   3   1   6      147.49      162.81     15.55 o 
   4   1   6     2965.91     3047.58     67.14 o 
   5   1   6     2245.01     2246.57     75.13 o 
   6   1   6     1121.16     1084.28     53.65 o 
   7   1   6        0.06       -2.53      9.25 o 
   8   1   6       85.59       66.96     26.54 o 
   9   1   6       26.77       12.22     18.86 o 
 -10   2   6       61.48       98.54     35.46 o 
  -9   2   6       48.25       31.84     20.50 o 
  -8   2   6       73.91      140.35     21.99 o 
  -7   2   6      224.06      230.77     26.52 o 
  -6   2   6      351.31      343.08     23.10 o 
  -5   2   6     4828.25     5003.86     80.70 o 
  -4   2   6     2171.04     2234.64     49.35 o 
  -3   2   6      169.08      172.71     10.08 o 
  -2   2   6       24.71       22.06      8.34 o 
  -1   2   6     8520.37     9046.41     98.61 o 
   0   2   6       62.97       62.13      8.02 o 
   1   2   6     7695.16     7569.82     96.47 o 
   2   2   6      329.76      330.93     15.26 o 
   3   2   6       53.01       74.92     10.26 o 
   4   2   6     9167.88     9759.90    229.30 o 
   5   2   6       78.62      135.07     22.24 o 
   6   2   6      205.02      236.10     30.94 o 
   7   2   6      413.55      399.87     42.19 o 
   8   2   6       24.14        1.31     30.32 o 
   9   2   6       27.54       23.52     43.06 o 
 -10   3   6        0.06      -14.18     30.42 o 
  -9   3   6      237.70      230.31     30.28 o 
  -8   3   6       89.58      113.36     20.22 o 
  -7   3   6       27.99       27.45     11.42 o 
  -6   3   6        0.75        4.62      7.62 o 
  -5   3   6      929.39     1016.25     27.93 o 
  -4   3   6       11.04        8.69      3.79 o 
  -3   3   6      214.24      200.96     18.54 o 
  -2   3   6      217.46      176.67     16.22 o 
  -1   3   6    11839.90    12451.36    254.96 o 
   0   3   6     3751.36     4004.27    131.75 o 
   1   3   6      808.29      928.40     26.67 o 
   2   3   6     1206.78     1195.22     42.84 o 
   3   3   6        1.71        8.29      5.02 o 
   4   3   6     1881.73     2077.43     66.01 o 
   5   3   6      261.49      273.53     31.74 o 
   6   3   6      102.07      113.55     21.89 o 
   7   3   6       27.07       28.31     15.75 o 
   8   3   6        6.09       13.45     22.68 o 
   9   3   6        5.09       10.48     27.13 o 
  -9   4   6        0.71       15.85     14.43 o 
  -8   4   6      584.76      367.41    146.76 o 
  -7   4   6      512.06      483.21     99.97 o 
  -6   4   6       44.37       29.21      9.99 o 
  -5   4   6      443.13      389.45     39.56 o 
  -4   4   6     4847.59     4727.81    101.82 o 
  -3   4   6      983.72     1009.50     36.06 o 
  -2   4   6        0.32        3.88      4.75 o 
  -1   4   6     3276.60     3792.62     83.44 o 
   0   4   6      320.65      412.65     18.03 o 
   1   4   6      280.76      277.63     11.38 o 
   2   4   6      776.80      848.30     37.84 o 
   3   4   6     3671.89     3379.22     92.44 o 
   4   4   6       11.03       11.82      9.25 o 
   5   4   6       10.88       22.18     11.25 o 
   6   4   6      108.20      142.44     25.33 o 
   7   4   6      334.51      334.91     44.45 o 
   8   4   6        2.43        7.55     14.42 o 
   9   4   6       14.83       27.64     21.95 o 
 -10   5   6      226.28      122.27    103.70 o 
  -9   5   6        6.09       -3.94     18.71 o 
  -8   5   6      544.48      547.93     44.06 o 
  -7   5   6      176.66      223.08     27.99 o 
  -6   5   6      614.02      593.98     37.59 o 
  -5   5   6     1706.78     1271.06    255.59 o 
  -4   5   6      183.92      239.28     28.54 o 
  -3   5   6     2629.21     2809.00     83.26 o 
  -2   5   6      201.25      270.07     13.27 o 
  -1   5   6      142.66      122.65      9.96 o 
   0   5   6       26.53       44.97      6.69 o 
   1   5   6      634.01      722.39     22.27 o 
   2   5   6       35.22       16.85      8.49 o 
   3   5   6       98.85      118.18     20.16 o 
   4   5   6       18.82       49.66     14.09 o 
   5   5   6       80.26       96.37     21.10 o 
   6   5   6       31.70       42.47     16.25 o 
   7   5   6      129.90      102.36     23.99 o 
   8   5   6      254.64      266.44     39.63 o 
   9   5   6       35.31        8.37     22.97 o 
 -10   6   6       12.47       22.18     19.26 o 
  -9   6   6        5.11       12.53     14.03 o 
  -8   6   6      348.66      405.26     37.01 o 
  -7   6   6       61.41       38.90     21.06 o 
  -6   6   6      265.39      283.97     30.20 o 
  -5   6   6      130.56      123.73     19.37 o 
  -4   6   6     4280.56     2254.01   1089.64 o 
  -3   6   6     2207.65     2110.53     57.04 o 
  -2   6   6     1342.61     1309.48     34.29 o 
  -1   6   6     1020.85     1048.96     23.96 o 
   0   6   6      896.82      931.31     23.87 o 
   1   6   6      137.26      164.09     13.26 o 
   2   6   6     1833.12     1776.87     59.67 o 
   3   6   6      331.80      225.02     27.72 o 
   4   6   6       33.09       34.80     15.06 o 
   5   6   6        0.05       12.59     10.62 o 
   6   6   6     1163.39     1114.52     61.07 o 
   7   6   6       80.41       96.57     24.17 o 
   8   6   6       47.01       75.19     22.90 o 
   9   6   6        1.01       50.90     25.90 o 
  -9   7   6      647.43      680.05     57.64 o 
  -8   7   6       19.63       28.63     16.18 o 
  -7   7   6        0.25        4.51     10.83 o 
  -6   7   6      335.37      359.83     31.74 o 
  -5   7   6     1059.83      963.22     40.18 o 
  -4   7   6      211.39      224.73     22.56 o 
  -3   7   6      468.11      407.85     33.71 o 
  -2   7   6      101.78      118.87      9.67 o 
  -1   7   6      594.63      478.50     17.50 o 
   0   7   6      503.40      536.11     20.88 o 
   1   7   6      325.49      379.17     18.89 o 
   2   7   6        7.10       14.46      9.50 o 
   3   7   6       56.57       60.11     16.15 o 
   4   7   6      349.81      286.02     34.14 o 
   5   7   6     1026.74     1052.80     56.92 o 
   6   7   6      620.90      520.35     50.48 o 
   7   7   6       15.96       14.16     15.56 o 
   8   7   6      206.54      271.00     43.89 o 
   9   7   6       41.98       38.91     26.78 o 
  -9   8   6       46.67       51.49     19.92 o 
  -8   8   6       12.72       26.50     15.66 o 
  -7   8   6      244.19      277.63     34.59 o 
  -6   8   6        0.50        4.99      9.53 o 
  -5   8   6      728.42      715.38     35.78 o 
  -4   8   6      166.32      177.83     20.42 o 
  -3   8   6     2523.64     1590.59    492.61 o 
  -2   8   6      549.50      511.52     26.48 o 
  -1   8   6      310.09      300.43     17.87 o 
   0   8   6     2102.88     2118.69     43.26 o 
   1   8   6     1969.18     1884.36     43.24 o 
   2   8   6       44.87       33.04     11.10 o 
   3   8   6      884.37      748.12     38.81 o 
   4   8   6     1243.29     1168.26     71.56 o 
   5   8   6       26.73       45.83     16.09 o 
   6   8   6        0.63       -8.82     10.93 o 
   7   8   6       21.25       28.34     17.44 o 
   8   8   6       34.92       39.80     21.79 o 
  -9   9   6       23.62       45.42     19.58 o 
  -8   9   6       84.44      116.29     22.49 o 
  -7   9   6      182.42      219.43     34.80 o 
  -6   9   6      893.09      845.55     42.52 o 
  -5   9   6      293.57      343.16     31.03 o 
  -4   9   6      362.45      383.96     31.24 o 
  -3   9   6      644.23      536.12     47.28 o 
  -2   9   6      287.80      264.11     27.38 o 
  -1   9   6      211.14      217.62     17.58 o 
   0   9   6       12.54       12.46      6.27 o 
   1   9   6      522.68      492.69     30.22 o 
   2   9   6      340.13      168.94     81.91 o 
   3   9   6     1343.30     1314.45     52.91 o 
   4   9   6        9.31       35.57     13.77 o 
   5   9   6       19.36       30.03     13.30 o 
   6   9   6      115.77      108.05     23.89 o 
   7   9   6      349.23      427.50     54.14 o 
   8   9   6       33.96       53.43     23.72 o 
  -8  10   6      163.26      128.18     26.68 o 
  -7  10   6       52.34       79.58     21.28 o 
  -6  10   6       32.09       52.18     17.74 o 
  -5  10   6      645.01      674.91     40.73 o 
  -4  10   6      360.84      428.60     38.32 o 
  -3  10   6      279.04      200.98     80.44 o 
  -2  10   6       19.48       25.86     10.98 o 
  -1  10   6       48.73       56.64     11.48 o 
   0  10   6      500.94      582.51     26.01 o 
   1  10   6       12.16        7.88     10.33 o 
   2  10   6      936.12      895.94     50.54 o 
   3  10   6      321.61      316.83     33.20 o 
   4  10   6      161.31      130.97     22.71 o 
   5  10   6      645.92      571.06     47.33 o 
   6  10   6       27.77       42.27     21.66 o 
   7  10   6      112.70      106.97     27.71 o 
  -8  11   6        9.84       -0.89     18.71 o 
  -7  11   6      238.01      241.20     45.10 o 
  -6  11   6      252.88      281.69     41.48 o 
  -5  11   6      126.99      207.67     28.37 o 
  -4  11   6     1031.38      979.17     50.06 o 
  -3  11   6        0.61       12.11     10.88 o 
  -2  11   6      199.95      160.33     56.21 o 
  -1  11   6     1956.06     1814.82     61.63 o 
   0  11   6       16.17       16.19      9.15 o 
   1  11   6      159.29      176.84     23.47 o 
   2  11   6     1001.62      943.47     46.52 o 
   3  11   6      425.59      395.09     37.75 o 
   4  11   6        5.27        9.38     11.87 o 
   5  11   6      500.38      554.55     57.52 o 
   6  11   6      123.49      110.15     28.79 o 
   7  11   6       21.08       34.32     21.39 o 
  -7  12   6        6.29       36.17     19.76 o 
  -6  12   6      359.04      319.24     45.60 o 
  -5  12   6      303.91      348.18     47.13 o 
  -4  12   6      181.76      197.87     35.32 o 
  -3  12   6        3.61       15.20     11.03 o 
  -2  12   6        1.49        6.19     10.58 o 
  -1  12   6       40.89       25.88     16.59 o 
   0  12   6      464.22      421.75     44.75 o 
   1  12   6        9.17       24.44     13.11 o 
   2  12   6        8.52       16.40     11.97 o 
   3  12   6       16.68       26.33     14.39 o 
   4  12   6        7.11        9.35     12.96 o 
   5  12   6       35.68       23.36     20.27 o 
   6  12   6        0.00       21.55     18.86 o 
  -7  13   6       24.83       57.42     23.52 o 
  -6  13   6        3.31       11.60     18.01 o 
  -5  13   6      675.10      731.88     68.15 o 
  -4  13   6      112.82      150.72     31.18 o 
  -3  13   6       15.71       28.87     14.91 o 
  -2  13   6       43.72       78.12     18.71 o 
  -1  13   6        1.91       20.53     14.22 o 
   0  13   6      897.74      794.25     53.98 o 
   1  13   6      135.36      198.99     30.68 o 
   2  13   6      350.52      351.56     37.10 o 
   3  13   6        2.71       20.79     14.69 o 
   4  13   6       69.01       85.97     27.26 o 
   5  13   6       36.44       44.15     20.23 o 
   6  13   6       25.52       27.88     22.20 o 
  -6  14   6       96.49      120.97     31.14 o 
  -5  14   6        0.03      -12.74     17.43 o 
  -4  14   6      273.49      319.37     47.01 o 
  -3  14   6       74.93       85.68     21.33 o 
  -2  14   6      270.15      224.51     36.12 o 
  -1  14   6        0.93       14.07     15.82 o 
   0  14   6      787.36      784.05     72.39 o 
   1  14   6       65.49       35.59     23.54 o 
   2  14   6       86.15       89.08     20.90 o 
   3  14   6        8.45       39.37     19.91 o 
   4  14   6        5.79       12.81     18.73 o 
   5  14   6       78.91       83.90     25.71 o 
  -5  15   6       27.18       16.18     22.43 o 
  -4  15   6       45.33       36.67     21.76 o 
  -3  15   6      106.49      135.76     37.99 o 
  -2  15   6      313.61      288.17     42.91 o 
  -1  15   6        1.42       16.24     16.80 o 
   0  15   6        6.99       36.71     28.26 o 
   1  15   6       75.86       84.60     32.71 o 
   2  15   6      266.27      344.45     56.47 o 
   3  15   6        5.41       27.94     20.88 o 
   4  15   6       44.99       69.70     26.11 o 
  -3  16   6        0.06        3.29     22.16 o 
  -2  16   6       22.48       17.08     25.30 o 
  -1  16   6       30.43       37.21     21.41 o 
   0  16   6       39.76       26.41     25.85 o 
   1  16   6       50.95       86.50     32.43 o 
   2  16   6        1.33       28.57     31.04 o 
 -10   1   7        8.10       69.58     27.90 o 
  -9   1   7      194.92      176.55     46.09 o 
  -8   1   7      129.74      189.81     38.70 o 
  -7   1   7       22.38       30.91     10.83 o 
  -6   1   7        3.02        5.34      5.79 o 
  -5   1   7     2894.67     2956.84     60.80 o 
  -4   1   7     9123.51    10017.29    177.53 o 
  -3   1   7      346.37      395.33     15.53 o 
  -2   1   7        0.01        4.86      3.10 o 
  -1   1   7     2761.05     2503.58    274.03 o 
   0   1   7      176.39      200.85     13.22 o 
   1   1   7     3162.53     2744.71     72.20 o 
   2   1   7      620.22      674.48     28.21 o 
   3   1   7        0.60        0.74      4.64 o 
   4   1   7     4673.00     4962.49    109.66 o 
   5   1   7      375.18      390.19     27.63 o 
   6   1   7     1497.50     1504.52    120.46 o 
   7   1   7      184.79      190.26     39.15 o 
   8   1   7       50.76       54.96     22.74 o 
   9   1   7       21.91       28.41     22.16 o 
 -10   2   7       68.84        6.03     23.25 o 
  -9   2   7        7.15      -10.70     18.24 o 
  -8   2   7      468.98      482.38     39.89 o 
  -7   2   7       10.08       10.82      9.56 o 
  -6   2   7     1536.82     1469.37     50.72 o 
  -5   2   7      667.72      732.71     23.37 o 
  -4   2   7     1167.99     1365.93     52.92 o 
  -3   2   7     2517.37     2735.95     90.20 o 
  -2   2   7     6966.81     7358.16    142.18 o 
  -1   2   7      716.08      735.18     26.18 o 
   0   2   7     4455.50     4766.22     59.57 o 
   1   2   7      193.20      161.43     24.13 o 
   2   2   7      236.74      274.24     17.63 o 
   3   2   7       35.35       33.09      8.53 o 
   4   2   7       29.59       47.93     10.84 o 
   5   2   7      929.03      817.54     45.72 o 
   6   2   7     1074.77     1103.62    118.80 o 
   7   2   7        6.93        0.81     11.98 o 
   8   2   7       34.80       25.68     19.72 o 
   9   2   7      151.94      141.99     38.68 o 
 -10   3   7       64.74       37.85     30.27 o 
  -9   3   7       17.16       15.75     17.75 o 
  -8   3   7        0.11       -3.28     11.12 o 
  -7   3   7       96.61      138.84     21.09 o 
  -6   3   7     1230.94     1171.72     46.92 o 
  -5   3   7        3.52       13.23      6.64 o 
  -4   3   7     1231.63     1366.93     33.38 o 
  -3   3   7      883.49      657.45     69.13 o 
  -2   3   7     4386.41     4551.13     48.41 o 
  -1   3   7     8725.08     9189.52    194.01 o 
   0   3   7      932.11     1013.16     28.09 o 
   1   3   7      815.08      868.71     24.42 o 
   2   3   7       42.67       77.53     14.94 o 
   3   3   7     4075.95     3903.69     55.49 o 
   4   3   7     1027.57     1022.56     48.11 o 
   5   3   7       58.10       43.37     14.18 o 
   6   3   7     1079.87     1056.84     56.09 o 
   7   3   7      733.98      654.35     49.40 o 
   8   3   7       18.74       25.28     24.87 o 
   9   3   7       93.73       97.76     32.83 o 
 -10   4   7        3.64       -2.77     29.60 o 
  -9   4   7      447.41      510.11     45.89 o 
  -8   4   7       35.65       30.23     14.40 o 
  -7   4   7      501.25      198.40    122.39 o 
  -6   4   7      731.40      473.45    109.74 o 
  -5   4   7      173.70      192.86     22.72 o 
  -4   4   7      269.65      216.76     22.06 o 
  -3   4   7      130.47      118.12     15.86 o 
  -2   4   7     2041.87     2119.22     67.81 o 
  -1   4   7      645.08      824.95     23.71 o 
   0   4   7    17372.10    18876.85    470.29 o 
   1   4   7     2344.75     2369.83     58.50 o 
   2   4   7      122.81      184.60     23.25 o 
   3   4   7      505.71      522.56     33.34 o 
   4   4   7      136.06      119.35     21.02 o 
   5   4   7       94.84      122.34     22.48 o 
   6   4   7      293.26      333.11     39.39 o 
   7   4   7      184.67      187.03     32.12 o 
   8   4   7       51.03       87.07     24.70 o 
   9   4   7       15.50      -19.42     26.41 o 
 -10   5   7        1.17       11.34     20.60 o 
  -9   5   7      289.51      155.78     91.50 o 
  -8   5   7      454.76      537.46     44.65 o 
  -7   5   7     2087.21     1857.27     66.36 o 
  -6   5   7       10.83        2.59      8.84 o 
  -5   5   7      174.80      141.39     20.35 o 
  -4   5   7     3352.31     3440.13     75.28 o 
  -3   5   7      972.67      940.51     37.24 o 
  -2   5   7      804.00      902.26     27.29 o 
  -1   5   7     1978.13     2150.85     45.11 o 
   0   5   7     1203.39     1309.06     58.40 o 
   1   5   7      367.44      344.80     16.44 o 
   2   5   7        7.74       48.32     12.95 o 
   3   5   7      618.54      540.79     35.04 o 
   4   5   7     2379.87     2172.01    157.98 o 
   5   5   7       41.45       59.36     16.75 o 
   6   5   7        7.00       27.44     12.93 o 
   7   5   7      158.21      204.43     38.63 o 
   8   5   7       53.90       74.42     26.05 o 
   9   5   7        2.78       10.04     20.73 o 
 -10   6   7       23.06       36.03     25.08 o 
  -9   6   7       47.34       49.19     18.68 o 
  -8   6   7      130.78      165.65     26.94 o 
  -7   6   7       84.64      104.00     20.20 o 
  -6   6   7     1672.45     1589.60     59.75 o 
  -5   6   7      375.94      237.94    129.65 o 
  -4   6   7      379.08      363.01     30.23 o 
  -3   6   7      169.55      234.07     23.62 o 
  -2   6   7     1641.54     1696.60     52.23 o 
  -1   6   7    14432.66    14856.83    233.02 o 
   0   6   7       48.66       67.13      9.15 o 
   1   6   7      277.89      264.68     16.37 o 
   2   6   7     2961.93     2648.57     74.87 o 
   3   6   7       77.92       72.10     17.23 o 
   4   6   7      107.83       97.05     20.07 o 
   5   6   7     1063.23     1090.82     57.57 o 
   6   6   7      173.72      177.21     31.11 o 
   7   6   7        1.56        9.46     14.55 o 
   8   6   7      256.24      285.27     50.92 o 
   9   6   7        7.52       -0.28     35.87 o 
  -9   7   7        1.70       13.88     16.45 o 
  -8   7   7       34.78       50.69     17.27 o 
  -7   7   7      527.06      555.48     40.84 o 
  -6   7   7        1.23        7.84     11.90 o 
  -5   7   7      235.99      239.18     27.77 o 
  -4   7   7        0.61        5.33      9.48 o 
  -3   7   7     1365.36     1334.03     56.18 o 
  -2   7   7     1150.70     1186.28     25.36 o 
  -1   7   7      361.66      345.07     15.89 o 
   0   7   7      353.67      421.29     20.98 o 
   1   7   7      669.07      848.89     29.42 o 
   2   7   7     2838.91     2695.26    107.81 o 
   3   7   7      316.78      321.88     34.75 o 
   4   7   7       41.02       20.52     12.27 o 
   5   7   7       89.03      104.75     23.62 o 
   6   7   7      162.97      170.96     31.05 o 
   7   7   7       47.01       36.88     18.27 o 
   8   7   7       92.55       89.94     31.48 o 
  -9   8   7       72.79       50.09     20.89 o 
  -8   8   7      108.14      130.75     26.20 o 
  -7   8   7        9.37       33.48     13.34 o 
  -6   8   7       41.34       58.71     14.75 o 
  -5   8   7       61.84       77.85     15.19 o 
  -4   8   7        5.21       11.13      8.51 o 
  -3   8   7      361.34      313.93     72.82 o 
  -2   8   7      148.02      150.63     17.35 o 
  -1   8   7      296.88      231.92     15.73 o 
   0   8   7      358.82      459.74     23.23 o 
   1   8   7      173.03      188.50     21.69 o 
   2   8   7      247.82       96.74     52.34 o 
   3   8   7     1155.90     1155.80     48.85 o 
   4   8   7      109.67       97.43     21.80 o 
   5   8   7       68.00       97.88     22.15 o 
   6   8   7      157.56      146.71     30.67 o 
   7   8   7        1.36       13.33     13.71 o 
   8   8   7      168.71      226.98     41.33 o 
  -9   9   7        9.80        3.30     17.16 o 
  -8   9   7        7.43       10.67     16.50 o 
  -7   9   7      170.03      194.26     30.92 o 
  -6   9   7       27.00       37.01     14.31 o 
  -5   9   7      337.10      397.98     33.58 o 
  -4   9   7      683.65      638.31     34.24 o 
  -3   9   7        9.39       11.46      7.65 o 
  -2   9   7      195.01      185.73     20.55 o 
  -1   9   7      676.53      678.87     25.67 o 
   0   9   7     1107.61     1014.53     34.40 o 
   1   9   7       35.84       14.85      9.24 o 
   2   9   7      248.77      182.64     36.16 o 
   3   9   7       21.63       30.59     13.77 o 
   4   9   7      355.75      396.21     37.54 o 
   5   9   7       17.38       24.97     12.70 o 
   6   9   7      285.08      335.73     39.61 o 
   7   9   7       15.35        8.75     18.70 o 
   8   9   7       44.25       31.61     22.01 o 
  -8  10   7       17.28       38.16     17.82 o 
  -7  10   7       61.35       78.76     20.91 o 
  -6  10   7        1.38       11.50     12.53 o 
  -5  10   7      151.37      156.84     22.74 o 
  -4  10   7       19.09       37.51     11.34 o 
  -3  10   7      147.62       95.17     59.17 o 
  -2  10   7      118.53       92.69     17.48 o 
  -1  10   7       39.04       50.72     13.68 o 
   0  10   7      988.36      990.51     41.72 o 
   1  10   7     1017.19      981.53     43.79 o 
   2  10   7        9.04        4.74     10.19 o 
   3  10   7       18.91       11.76     11.29 o 
   4  10   7       54.32       51.44     15.91 o 
   5  10   7      311.78      298.01     36.27 o 
   6  10   7       54.97       57.40     20.93 o 
   7  10   7       75.90      112.08     30.15 o 
  -8  11   7      235.36      209.63     39.28 o 
  -7  11   7       45.84       34.49     24.28 o 
  -6  11   7       68.01       57.59     20.01 o 
  -5  11   7       87.75      117.46     25.10 o 
  -4  11   7       95.59      158.78     25.81 o 
  -3  11   7      160.92       94.30     53.01 o 
  -2  11   7     1198.72     1013.92     53.61 o 
  -1  11   7      468.77      458.38     34.96 o 
   0  11   7       63.71       40.10     14.50 o 
   1  11   7      499.31      439.18     36.30 o 
   2  11   7      617.33      702.05     62.52 o 
   3  11   7       76.72       93.53     19.74 o 
   4  11   7      149.94      155.34     26.17 o 
   5  11   7       35.64       29.32     15.06 o 
   6  11   7       43.53       61.14     23.88 o 
   7  11   7       11.04       25.85     20.14 o 
  -7  12   7      261.57      279.09     44.30 o 
  -6  12   7      392.96      434.03     53.64 o 
  -5  12   7      193.91      188.65     35.32 o 
  -4  12   7       39.59       59.45     17.07 o 
  -3  12   7       44.77       84.94     20.25 o 
  -2  12   7       12.72       13.58     12.32 o 
  -1  12   7      333.20      410.55     45.62 o 
   0  12   7        6.84       -0.03     15.14 o 
   1  12   7      178.63      184.82     26.08 o 
   2  12   7       25.54       43.66     14.53 o 
   3  12   7        5.06        0.35     12.17 o 
   4  12   7       19.92       12.12     14.94 o 
   5  12   7        1.44       -7.24     17.28 o 
   6  12   7        1.72        0.07     17.51 o 
  -6  13   7      141.45      140.68     32.29 o 
  -5  13   7      520.56      553.38     59.58 o 
  -4  13   7       41.22       62.92     22.18 o 
  -3  13   7      543.34      558.41     47.15 o 
  -2  13   7      175.16      201.73     34.67 o 
  -1  13   7      426.24      497.65     52.39 o 
   0  13   7      947.32      929.71     71.85 o 
   1  13   7      284.86      359.01     55.36 o 
   2  13   7       33.89       64.30     17.42 o 
   3  13   7      311.96      386.40     44.96 o 
   4  13   7       12.27       38.65     19.97 o 
   5  13   7       19.03       42.00     20.34 o 
  -6  14   7       56.53       59.35     25.71 o 
  -5  14   7       27.00       83.05     26.07 o 
  -4  14   7       33.99       22.41     18.18 o 
  -3  14   7      116.81      136.01     26.30 o 
  -2  14   7        0.03       34.40     18.02 o 
  -1  14   7       41.08       58.13     19.61 o 
   0  14   7       37.57       56.46     27.27 o 
   1  14   7      125.06      122.00     37.06 o 
   2  14   7       68.88       71.02     24.15 o 
   3  14   7       58.49       55.59     17.78 o 
   4  14   7        3.56       -4.35     21.66 o 
   5  14   7        0.10       11.09     19.38 o 
  -5  15   7       24.53       51.30     22.99 o 
  -4  15   7       19.45       21.92     20.39 o 
  -3  15   7       44.72       32.92     22.37 o 
  -2  15   7        7.64       14.96     18.43 o 
  -1  15   7       57.53       82.77     25.09 o 
   0  15   7       20.06       60.27     27.89 o 
   1  15   7        3.49       30.22     23.47 o 
   2  15   7      105.41       66.45     26.36 o 
   3  15   7        3.16      -29.65     19.76 o 
   4  15   7        4.17       20.78     19.96 o 
  -3  16   7        9.00       18.93     25.69 o 
  -2  16   7      212.04      263.38     51.00 o 
  -1  16   7      103.45      151.01     33.74 o 
   0  16   7       94.92      108.66     36.24 o 
   1  16   7        9.77       20.74     42.24 o 
   2  16   7        8.74        9.87     31.65 o 
 -10   0   8       37.80       86.84     46.66 o 
  -9   0   8      365.29      420.53     86.74 o 
  -8   0   8       43.55       60.53     33.40 o 
  -7   0   8      679.60      631.51     77.49 o 
  -6   0   8       73.38       84.40     16.10 o 
  -5   0   8      564.22      651.00     32.67 o 
  -4   0   8     6678.84     7359.29    198.52 o 
  -3   0   8     2728.23     3059.89     97.36 o 
  -2   0   8    13499.10    14969.64    296.44 o 
  -1   0   8     1556.20     1911.19     56.17 o 
   0   0   8    12722.64    13706.83    209.54 o 
   1   0   8       31.45       54.51     12.88 o 
   2   0   8       81.67       74.91     16.52 o 
   3   0   8     2992.59     2848.09    107.80 o 
   4   0   8     1401.08     1236.90     61.71 o 
   5   0   8        0.09        2.66     11.10 o 
   6   0   8      766.27      730.37     85.61 o 
   7   0   8     2546.75     2472.81    165.77 o 
   8   0   8      203.65      241.30     68.14 o 
   9   0   8      102.76      157.34     60.12 o 
 -10   1   8       14.96      -35.62     25.90 o 
  -9   1   8      579.85      582.14     70.32 o 
  -8   1   8      508.45      451.24     58.83 o 
  -7   1   8      251.16      269.75     28.39 o 
  -6   1   8       41.46       51.05      9.94 o 
  -5   1   8      283.27      232.29     15.79 o 
  -4   1   8       41.86       50.03      7.71 o 
  -3   1   8      784.73      755.46     23.46 o 
  -2   1   8        1.18        5.26      3.86 o 
  -1   1   8      237.87      256.04     15.70 o 
   0   1   8       40.65       56.59      8.78 o 
   1   1   8     5028.85     5193.88     67.32 o 
   2   1   8     5080.97     5674.76    115.27 o 
   3   1   8       53.72       54.81     10.15 o 
   4   1   8      425.95      518.21     27.41 o 
   5   1   8        0.08        3.01      8.42 o 
   6   1   8       18.62       22.83     15.26 o 
   7   1   8        5.89       -2.90     12.38 o 
   8   1   8        8.22       16.44     40.59 o 
   9   1   8       10.83       40.55     25.27 o 
 -10   2   8       91.72      123.85     39.98 o 
  -9   2   8      108.21      133.59     37.81 o 
  -8   2   8      148.77      157.81     27.67 o 
  -7   2   8      102.75       95.04     18.40 o 
  -6   2   8       40.62       50.46     15.25 o 
  -5   2   8       46.00       71.32     10.05 o 
  -4   2   8      679.56      585.66     18.25 o 
  -3   2   8      464.47      408.63     26.88 o 
  -2   2   8     1063.68     1099.87    118.93 o 
  -1   2   8     7843.73     8190.40     82.68 o 
   0   2   8       90.81      123.92     12.77 o 
   1   2   8        5.62        4.16      4.20 o 
   2   2   8     2078.42     2248.02     44.38 o 
   3   2   8     2245.28     2531.59     65.90 o 
   4   2   8      821.47      703.71     39.85 o 
   5   2   8        3.37       -0.78      8.16 o 
   6   2   8       21.98       26.26     14.23 o 
   7   2   8      758.25      581.75     68.59 o 
   8   2   8       45.43       64.77     25.25 o 
   9   2   8       17.35      -15.23     21.32 o 
 -10   3   8       36.19       15.16     42.44 o 
  -9   3   8       52.70       87.76     31.47 o 
  -8   3   8      344.47      338.84     35.09 o 
  -7   3   8       87.37       91.18     17.97 o 
  -6   3   8     1544.29     1476.10     53.11 o 
  -5   3   8     1262.53     1145.35     50.15 o 
  -4   3   8       78.58      108.84     11.42 o 
  -3   3   8       90.03       65.38     24.68 o 
  -2   3   8      370.71      429.30     16.28 o 
  -1   3   8      267.47      283.15     16.49 o 
   0   3   8     2984.62     3159.27     72.40 o 
   1   3   8      799.00      814.90     37.60 o 
   2   3   8      559.56      578.10     20.31 o 
   3   3   8      763.95      829.49     34.84 o 
   4   3   8       80.96       72.29     16.65 o 
   5   3   8     1145.63     1008.56     60.83 o 
   6   3   8      332.81      348.41     39.90 o 
   7   3   8      415.97      392.79    113.76 o 
   8   3   8      377.42      468.46     72.81 o 
   9   3   8       73.01       81.60     31.41 o 
 -10   4   8        0.65      -27.23     22.40 o 
  -9   4   8        8.84       26.27     16.02 o 
  -8   4   8     1029.79      897.90     49.58 o 
  -7   4   8       14.36       12.36     10.75 o 
  -6   4   8       70.33       54.59     17.60 o 
  -5   4   8       31.11       19.12     10.35 o 
  -4   4   8        6.91        8.81      6.86 o 
  -3   4   8        5.70       18.76      7.45 o 
  -2   4   8     1651.83     1660.86     40.56 o 
  -1   4   8      307.88      366.21     18.69 o 
   0   4   8      523.96      602.15     40.70 o 
   1   4   8     1688.47     1604.59     35.33 o 
   2   4   8     1875.34     1708.16     57.30 o 
   3   4   8        3.59        2.18      7.97 o 
   4   4   8      279.34      265.51     31.48 o 
   5   4   8       84.47      133.10     23.95 o 
   6   4   8      138.20      121.14     24.90 o 
   7   4   8        8.43       23.72     15.81 o 
   8   4   8       17.74       22.51     27.75 o 
   9   4   8        0.58       18.80     20.76 o 
  -9   5   8       14.13       22.01     16.38 o 
  -8   5   8        0.44       10.38     13.42 o 
  -7   5   8      325.32      278.48     77.42 o 
  -6   5   8      382.26      374.67     34.11 o 
  -5   5   8        5.20       11.45      8.67 o 
  -4   5   8     1479.99     1422.92     54.81 o 
  -3   5   8     1136.98     1103.17     41.16 o 
  -2   5   8     2054.04     2177.70     42.36 o 
  -1   5   8      540.35      773.99     31.31 o 
   0   5   8     3276.98     3684.97    107.32 o 
   1   5   8     2546.93     2911.39     77.17 o 
   2   5   8      889.73      815.65     46.90 o 
   3   5   8     1559.56     1655.80     62.39 o 
   4   5   8       33.60       37.94     14.78 o 
   5   5   8       10.98       40.65     14.49 o 
   6   5   8       47.62       50.87     20.03 o 
   7   5   8       29.84       20.06     15.79 o 
   8   5   8      149.49      201.23     36.23 o 
   9   5   8        3.16       47.68     36.28 o 
  -9   6   8        4.25        3.08     21.38 o 
  -8   6   8      250.81      302.53     35.96 o 
  -7   6   8      142.47      122.09     22.32 o 
  -6   6   8     1566.52     1147.65    239.55 o 
  -5   6   8      517.01      558.38     35.25 o 
  -4   6   8      214.40      215.51     24.92 o 
  -3   6   8      624.48      700.62     34.90 o 
  -2   6   8     3076.34     3220.68     76.55 o 
  -1   6   8       46.77       40.50      7.32 o 
   0   6   8       31.83       45.55      7.82 o 
   1   6   8      111.48      119.39     11.55 o 
   2   6   8     2096.39     2045.63     67.61 o 
   3   6   8      251.88      220.95     29.41 o 
   4   6   8      579.53      542.33     45.34 o 
   5   6   8      105.82      154.74     27.14 o 
   6   6   8       28.70       27.45     16.03 o 
   7   6   8        2.83       -0.61     14.47 o 
   8   6   8       50.37       34.21     22.45 o 
  -9   7   8        3.84       12.70     15.68 o 
  -8   7   8       18.26       19.85     12.51 o 
  -7   7   8       48.67       78.60     18.30 o 
  -6   7   8        0.34        8.33     10.44 o 
  -5   7   8       77.85       84.56     16.58 o 
  -4   7   8       74.25       73.73     16.02 o 
  -3   7   8      125.66      102.55     17.25 o 
  -2   7   8       62.19       56.58     12.98 o 
  -1   7   8      148.42      198.89     13.94 o 
   0   7   8     1199.55     1392.24     32.25 o 
   1   7   8      301.87      357.56     33.41 o 
   2   7   8      433.54      520.65     36.07 o 
   3   7   8       24.09       47.95     15.15 o 
   4   7   8       61.06       77.83     23.29 o 
   5   7   8      192.18      164.55     29.66 o 
   6   7   8      240.93      245.59     37.26 o 
   7   7   8       82.96       70.43     22.07 o 
   8   7   8       91.77       70.65     23.64 o 
  -9   8   8      102.60      132.23     27.94 o 
  -8   8   8       37.02       53.37     19.19 o 
  -7   8   8     1332.53     1159.99     51.94 o 
  -6   8   8        0.07        4.37      9.95 o 
  -5   8   8       70.95       57.46     16.59 o 
  -4   8   8     1104.15     1035.18     42.18 o 
  -3   8   8     1898.29     1745.02     68.75 o 
  -2   8   8     1290.66     1068.63     38.41 o 
  -1   8   8       22.44       30.60      6.76 o 
   0   8   8     1433.04     1298.08     36.94 o 
   1   8   8        7.40       32.91     10.08 o 
   2   8   8      113.22      128.19     22.89 o 
   3   8   8     1284.69     1264.46     60.42 o 
   4   8   8     1051.54     1016.75     57.02 o 
   5   8   8      128.40      135.79     28.25 o 
   6   8   8       74.88       98.78     24.22 o 
   7   8   8        0.00       -3.27     15.73 o 
   8   8   8        7.96       36.82     22.34 o 
  -9   9   8        6.87       -1.46     15.47 o 
  -8   9   8        0.49       -3.47     13.92 o 
  -7   9   8       45.26       93.75     19.90 o 
  -6   9   8      268.81      298.60     31.91 o 
  -5   9   8      293.15      319.31     30.66 o 
  -4   9   8      434.73      403.80     46.16 o 
  -3   9   8     1663.57     1392.38     48.29 o 
  -2   9   8      460.62      454.71     28.79 o 
  -1   9   8     1024.83      861.95     39.76 o 
   0   9   8      492.38      520.16     31.47 o 
   1   9   8        1.58        4.28      7.96 o 
   2   9   8      185.18      177.56     23.34 o 
   3   9   8     4414.85     4329.22     99.55 o 
   4   9   8      383.35      364.66     37.14 o 
   5   9   8       66.77      105.12     21.82 o 
   6   9   8        0.40       -6.45     12.99 o 
   7   9   8        8.34        7.39     17.81 o 
  -8  10   8       51.31      103.30     24.27 o 
  -7  10   8        0.44        8.59     14.65 o 
  -6  10   8       13.78       27.05     13.39 o 
  -5  10   8      451.75      487.89     38.76 o 
  -4  10   8        1.35       22.50     10.55 o 
  -3  10   8      285.95      297.76     28.42 o 
  -2  10   8      246.66      334.78     32.46 o 
  -1  10   8      365.77      416.91     34.51 o 
   0  10   8      170.91      203.53     24.07 o 
   1  10   8      919.12     1038.11     45.72 o 
   2  10   8        6.60       14.82     10.84 o 
   3  10   8      510.03      518.28     42.31 o 
   4  10   8     1576.15     1483.61     63.22 o 
   5  10   8      264.59      309.14     37.36 o 
   6  10   8        4.94       44.66     18.19 o 
   7  10   8       72.44       56.78     24.54 o 
  -8  11   8      180.09      191.45     32.31 o 
  -7  11   8       27.18       25.97     16.91 o 
  -6  11   8        0.18       11.11     16.61 o 
  -5  11   8      221.68      238.84     29.50 o 
  -4  11   8      288.50      321.57     35.78 o 
  -3  11   8      867.53      890.25     48.06 o 
  -2  11   8      683.98      690.45     44.32 o 
  -1  11   8      158.24      195.22     31.84 o 
   0  11   8       32.17       37.91     20.61 o 
   1  11   8     1609.12     1501.75     64.98 o 
   2  11   8      350.03      428.66     38.03 o 
   3  11   8        3.66        6.86     10.97 o 
   4  11   8       20.04       31.90     16.30 o 
   5  11   8      435.87      425.29     44.51 o 
   6  11   8        0.71       15.83     17.44 o 
  -7  12   8       19.23       73.72     24.82 o 
  -6  12   8      161.36      158.18     32.33 o 
  -5  12   8       80.18      100.04     27.66 o 
  -4  12   8        1.90        2.82     12.13 o 
  -3  12   8        3.69       18.58     13.53 o 
  -2  12   8       92.02       68.47     19.64 o 
  -1  12   8       15.01       30.45     16.05 o 
   0  12   8       74.96       88.09     26.64 o 
   1  12   8      165.80      148.03     26.46 o 
   2  12   8        0.03        1.68     11.72 o 
   3  12   8        7.91       28.51     14.01 o 
   4  12   8       31.36       40.30     17.19 o 
   5  12   8       26.73       37.61     19.37 o 
   6  12   8       15.92       33.04     19.38 o 
  -6  13   8        8.54       12.43     19.18 o 
  -5  13   8      264.95      364.72     72.35 o 
  -4  13   8       78.14      108.40     26.34 o 
  -3  13   8       30.57       21.53     14.67 o 
  -2  13   8       26.73       24.13     15.68 o 
  -1  13   8       42.54       50.33     20.15 o 
   0  13   8       44.16       65.58     26.09 o 
   1  13   8       36.91       40.23     21.37 o 
   2  13   8       28.45       31.55     16.24 o 
   3  13   8        2.29       18.12     14.73 o 
   4  13   8       82.86      114.06     23.05 o 
   5  13   8       79.88       58.54     24.68 o 
  -5  14   8        0.32        0.72     16.27 o 
  -4  14   8      451.48      498.95     57.93 o 
  -3  14   8       79.64       45.83     26.31 o 
  -2  14   8        1.18       12.11     15.83 o 
  -1  14   8        5.24        8.70     15.81 o 
   0  14   8      201.11      196.66     42.80 o 
   1  14   8      214.58      206.22     45.08 o 
   2  14   8       90.86       85.62     30.17 o 
   3  14   8       51.19       66.89     20.84 o 
   4  14   8       11.89       24.52     20.44 o 
  -4  15   8        0.59       17.90     23.00 o 
  -3  15   8       67.38       81.11     31.29 o 
  -2  15   8       51.54       64.15     20.81 o 
  -1  15   8      240.71      332.42     47.63 o 
   0  15   8      289.43      257.46     51.66 o 
   1  15   8        5.65       22.38     22.24 o 
   2  15   8        0.71       16.98     22.67 o 
   3  15   8        8.05       -1.54     31.24 o 
  -3  16   8        0.71      -19.26     25.13 o 
  -2  16   8       78.01       57.46     25.24 o 
  -1  16   8        3.28       -3.77     21.33 o 
   0  16   8       50.10       24.79     24.23 o 
   1  16   8        1.55       16.78     22.59 o 
 -10   1   9       31.79       14.87     27.70 o 
  -9   1   9      133.76      196.81     42.03 o 
  -8   1   9       97.16      105.33     30.94 o 
  -7   1   9       47.23       46.88     14.46 o 
  -6   1   9      298.14      287.86     26.41 o 
  -5   1   9      282.28      289.15     16.96 o 
  -4   1   9      137.42      158.27     12.73 o 
  -3   1   9      100.28       83.00     10.36 o 
  -2   1   9     1496.77     1539.89     38.03 o 
  -1   1   9     5541.59     5042.60    300.09 o 
   0   1   9       13.26       30.09      6.87 o 
   1   1   9     3550.53     3895.46     61.83 o 
   2   1   9     3824.12     3659.68     62.16 o 
   3   1   9      161.42      185.45     18.34 o 
   4   1   9     2095.62     1942.21     86.18 o 
   5   1   9     1017.57      914.15     74.08 o 
   6   1   9       53.61       44.36     19.98 o 
   7   1   9        8.11       20.44     16.69 o 
   8   1   9       88.55       77.32     27.51 o 
   9   1   9        0.08        1.46     19.83 o 
 -10   2   9       93.81       82.42     32.81 o 
  -9   2   9        1.37       22.45     21.67 o 
  -8   2   9        5.58       29.94     18.63 o 
  -7   2   9      140.03      115.37     20.11 o 
  -6   2   9      202.36      250.27     26.07 o 
  -5   2   9      193.54      210.79     22.59 o 
  -4   2   9      255.27      265.64     16.44 o 
  -3   2   9      369.94      336.89     16.67 o 
  -2   2   9       76.46       51.11      8.57 o 
  -1   2   9     2272.59     2197.06     45.45 o 
   0   2   9      122.59      116.00     13.12 o 
   1   2   9     5115.98     5596.85    140.15 o 
   2   2   9     5185.44     5341.66     72.78 o 
   3   2   9     2131.71     1968.63     57.72 o 
   4   2   9       57.10       62.02     15.00 o 
   5   2   9     1036.81      974.37     51.51 o 
   6   2   9       33.55       41.11     14.99 o 
   7   2   9       21.31       22.82     19.37 o 
   8   2   9        6.67       19.59     15.06 o 
   9   2   9       78.71      109.30     36.01 o 
 -10   3   9       68.22      149.87     41.99 o 
  -9   3   9       16.79       23.30     21.42 o 
  -8   3   9       17.98       43.76     17.52 o 
  -7   3   9      846.57      814.50     42.43 o 
  -6   3   9      512.33      522.69     35.49 o 
  -5   3   9     3002.24     2803.55    142.77 o 
  -4   3   9       46.59       46.30     10.53 o 
  -3   3   9     2283.81     2062.77    413.18 o 
  -2   3   9       28.94       32.80      6.48 o 
  -1   3   9     7814.02     7942.43    162.96 o 
   0   3   9        4.73        3.48      4.95 o 
   1   3   9      162.25      170.96     14.46 o 
   2   3   9     4074.23     4279.48     88.18 o 
   3   3   9      299.15      356.96     40.66 o 
   4   3   9      208.67      257.84     37.88 o 
   5   3   9      437.98      450.37     50.87 o 
   6   3   9       69.02       83.01     38.46 o 
   7   3   9        3.90       -2.09     14.11 o 
   8   3   9        8.30        4.78     18.34 o 
   9   3   9       27.21       21.92     23.96 o 
 -10   4   9        7.51       49.16     23.96 o 
  -9   4   9        3.54       17.02     23.97 o 
  -8   4   9        8.17       12.31     12.46 o 
  -7   4   9        2.33       17.16     11.84 o 
  -6   4   9       19.05       31.31     11.81 o 
  -5   4   9       16.94       19.30     15.73 o 
  -4   4   9     2982.11     2949.07     69.82 o 
  -3   4   9     1409.67     1327.55     44.19 o 
  -2   4   9       59.90       76.57      8.86 o 
  -1   4   9     4514.86     4739.56    113.83 o 
   0   4   9     2535.30     2448.72     60.42 o 
   1   4   9      322.21      378.30     22.77 o 
   2   4   9      512.74      461.43     31.28 o 
   3   4   9        0.35        8.40      9.33 o 
   4   4   9      113.52      111.92     22.03 o 
   5   4   9       95.29       92.71     20.59 o 
   6   4   9     1308.25     1308.95     77.76 o 
   7   4   9       46.60       61.89     24.76 o 
   8   4   9       84.20      109.76     32.05 o 
   9   4   9        0.65       34.31     27.96 o 
 -10   5   9       53.62       -0.41     33.71 o 
  -9   5   9       35.63       15.23     15.75 o 
  -8   5   9      672.45      669.07     47.53 o 
  -7   5   9       34.97       48.74     13.35 o 
  -6   5   9     1395.02     1521.23     58.08 o 
  -5   5   9      571.53      532.41     36.06 o 
  -4   5   9       50.25       45.37     11.85 o 
  -3   5   9      154.06      155.44     19.89 o 
  -2   5   9       43.04       37.27      6.18 o 
  -1   5   9     2459.26     2707.87     86.91 o 
   0   5   9      615.07      585.48     25.40 o 
   1   5   9      225.33      196.33     15.56 o 
   2   5   9      231.95      265.38     30.07 o 
   3   5   9      469.03      423.45     38.09 o 
   4   5   9     3025.28     2906.43     89.69 o 
   5   5   9      136.87      199.30     30.54 o 
   6   5   9      286.85      285.33     39.27 o 
   7   5   9      607.78      591.29     56.98 o 
   8   5   9       28.54       30.87     24.01 o 
  -9   6   9        0.80        7.68     15.04 o 
  -8   6   9        4.67        9.08     13.29 o 
  -7   6   9       34.46       39.30     14.96 o 
  -6   6   9     3228.36     3020.59     84.27 o 
  -5   6   9     3500.62     3251.54    118.84 o 
  -4   6   9     1179.83     1067.84     58.53 o 
  -3   6   9       17.03        6.60      6.70 o 
  -2   6   9     1340.66     1275.55     45.33 o 
  -1   6   9     1506.63     1611.71     54.84 o 
   0   6   9      754.69      815.96     31.09 o 
   1   6   9       83.50       96.92     18.43 o 
   2   6   9      313.85      414.47     35.27 o 
   3   6   9     1312.47     1291.22     58.42 o 
   4   6   9       47.15       76.13     19.61 o 
   5   6   9       46.97        7.97     16.51 o 
   6   6   9       95.56      107.78     26.67 o 
   7   6   9        0.00       11.67     16.49 o 
   8   6   9        8.96       -0.34     15.32 o 
  -9   7   9       31.62       50.36     19.76 o 
  -8   7   9       13.28       11.45     14.49 o 
  -7   7   9       70.31       42.24     16.08 o 
  -6   7   9     1066.18      984.47     49.81 o 
  -5   7   9     1836.89     1692.11     62.04 o 
  -4   7   9      104.55      121.82     20.08 o 
  -3   7   9        0.04        7.06      7.68 o 
  -2   7   9      357.69      381.17     29.23 o 
  -1   7   9       30.38       25.14      7.51 o 
   0   7   9        0.43        5.85      5.76 o 
   1   7   9      987.19      846.08     44.09 o 
   2   7   9      371.79      352.75     36.29 o 
   3   7   9       47.78       59.75     17.13 o 
   4   7   9       44.69       28.98     13.87 o 
   5   7   9      165.37      203.53     32.09 o 
   6   7   9       79.79       93.10     30.84 o 
   7   7   9       25.14       16.45     18.69 o 
   8   7   9       16.06       25.02     21.00 o 
  -9   8   9       49.07       19.10     16.98 o 
  -8   8   9        1.19       21.22     14.25 o 
  -7   8   9       19.28       46.43     15.30 o 
  -6   8   9        2.19        2.69     11.83 o 
  -5   8   9      941.73     1021.40     78.11 o 
  -4   8   9      213.05      215.69     31.08 o 
  -3   8   9      668.26      608.84     43.77 o 
  -2   8   9       59.92       75.07     13.16 o 
  -1   8   9       55.84       82.94     11.33 o 
   0   8   9      251.95      353.76     25.47 o 
   1   8   9       17.20       15.68      9.44 o 
   2   8   9      905.46      743.26     45.22 o 
   3   8   9       94.16       56.76     17.21 o 
   4   8   9     1736.24     1703.84     75.25 o 
   5   8   9      884.01      778.94     56.03 o 
   6   8   9      322.32      352.75     45.95 o 
   7   8   9       39.61       16.49     19.53 o 
   8   8   9       39.78        5.62     46.81 o 
  -8   9   9       49.42       39.65     17.28 o 
  -7   9   9        5.08       21.45     14.11 o 
  -6   9   9       56.33       79.07     17.62 o 
  -5   9   9      339.42      302.22     34.45 o 
  -4   9   9       36.10       47.95     12.74 o 
  -3   9   9      178.07      202.12     22.87 o 
  -2   9   9      117.87      158.42     19.06 o 
  -1   9   9      252.12      343.10     30.56 o 
   0   9   9      905.17      882.17     38.88 o 
   1   9   9       38.99       22.30     11.40 o 
   2   9   9      207.14      205.98     25.92 o 
   3   9   9       55.63       46.22     13.95 o 
   4   9   9      109.22       69.33     21.52 o 
   5   9   9      420.82      456.21     49.90 o 
   6   9   9        0.87       13.57     13.02 o 
   7   9   9       93.84       85.15     21.19 o 
  -8  10   9      120.69      118.37     25.73 o 
  -7  10   9        0.84        7.38     15.80 o 
  -6  10   9       77.30       89.73     19.41 o 
  -5  10   9       49.74       42.04     14.72 o 
  -4  10   9      310.09      376.22     33.60 o 
  -3  10   9      252.67      252.16     26.28 o 
  -2  10   9       60.54       77.89     17.38 o 
  -1  10   9       31.99       57.31     16.81 o 
   0  10   9       19.14        5.82     22.10 o 
   1  10   9      171.30      148.20     21.54 o 
   2  10   9      439.11      446.75     38.64 o 
   3  10   9        3.77       -6.78     10.01 o 
   4  10   9       26.79       41.48     15.61 o 
   5  10   9       87.98      104.99     22.72 o 
   6  10   9        3.40        1.01     13.37 o 
   7  10   9       13.77       34.96     23.16 o 
  -7  11   9      203.02      150.41     29.28 o 
  -6  11   9        8.79       19.85     15.64 o 
  -5  11   9      200.55      244.45     29.58 o 
  -4  11   9       42.90       23.65     11.66 o 
  -3  11   9        7.54        9.86     10.47 o 
  -2  11   9      364.04      370.18     35.87 o 
  -1  11   9      396.99      371.77     43.79 o 
   0  11   9        0.16        2.78     13.96 o 
   1  11   9       52.18       63.15     15.85 o 
   2  11   9       32.76       57.88     16.35 o 
   3  11   9       68.32       56.60     16.77 o 
   4  11   9       18.36        4.21     13.16 o 
   5  11   9        3.28        3.98     13.72 o 
   6  11   9        1.06       27.52     22.42 o 
  -7  12   9       75.41       68.74     25.26 o 
  -6  12   9       18.91       29.44     20.12 o 
  -5  12   9        2.19       10.39     14.00 o 
  -4  12   9        5.39       30.19     15.05 o 
  -3  12   9      155.84      150.83     25.27 o 
  -2  12   9       10.37        9.48     15.20 o 
  -1  12   9       59.47       54.56     21.17 o 
   0  12   9       32.47       39.40     20.51 o 
   1  12   9       15.29       40.88     19.05 o 
   2  12   9       14.83       31.41     13.74 o 
   3  12   9      800.52      479.84    178.08 o 
   4  12   9        2.94       24.29     15.53 o 
   5  12   9       61.62       76.12     20.27 o 
   6  12   9        0.36       21.23     21.09 o 
  -6  13   9      188.47      163.29     32.95 o 
  -5  13   9      417.62      368.50     49.76 o 
  -4  13   9      219.73      192.88     30.58 o 
  -3  13   9      290.39      327.97     44.66 o 
  -2  13   9       21.95       54.88     19.40 o 
  -1  13   9      198.23      187.32     34.17 o 
   0  13   9        0.01        2.37     18.92 o 
   1  13   9      147.17      175.88     40.67 o 
   2  13   9      190.32      236.17     39.29 o 
   3  13   9      275.26      233.80     48.34 o 
   4  13   9       15.61       30.95     14.74 o 
   5  13   9       31.23       25.86     21.77 o 
  -5  14   9        0.53       11.81     19.71 o 
  -4  14   9      176.14      263.43     35.84 o 
  -3  14   9        0.03      -10.37     15.55 o 
  -2  14   9       17.17       26.84     18.43 o 
  -1  14   9      139.17      125.53     36.09 o 
   0  14   9       31.11       32.84     20.25 o 
   1  14   9      167.57      221.10     47.42 o 
   2  14   9      300.37      357.05     58.24 o 
   3  14   9        2.60       -3.96     23.92 o 
   4  14   9        3.62      -20.43     18.37 o 
  -4  15   9        8.12       18.72     24.40 o 
  -3  15   9       80.10       48.47     22.29 o 
  -2  15   9       79.09       83.37     22.97 o 
  -1  15   9        4.58       49.64     26.85 o 
   0  15   9       64.87       67.77     28.40 o 
   1  15   9       21.90       34.16     26.53 o 
   2  15   9      349.46      319.24     59.15 o 
   3  15   9        2.39       27.64     24.63 o 
  -2  16   9      149.80      138.07     38.99 o 
  -1  16   9       33.87       22.09     23.38 o 
   0  16   9       81.71      155.94     42.48 o 
   1  16   9        6.80       36.33     26.67 o 
 -10   0  10        7.47       23.43     31.76 o 
  -9   0  10      248.03      365.44     85.30 o 
  -8   0  10      140.06      200.60     59.50 o 
  -7   0  10      216.15      251.89     61.04 o 
  -6   0  10     1217.36     1389.84    111.20 o 
  -5   0  10     1730.66     1825.67     93.21 o 
  -4   0  10       29.58       38.14     10.40 o 
  -3   0  10     4584.44     4725.33    212.01 o 
  -2   0  10       57.24       85.39     17.41 o 
  -1   0  10     2855.00     2376.10     70.49 o 
   0   0  10      677.21      274.73    408.92 o 
   1   0  10     1684.91     1999.13    101.38 o 
   2   0  10    10336.24    10744.77    159.31 o 
   3   0  10     3120.09     3202.42     91.76 o 
   4   0  10      971.45     1096.40    130.72 o 
   5   0  10        2.51       15.00     16.03 o 
   6   0  10       68.31       57.34     31.34 o 
   7   0  10      394.17      300.70     73.89 o 
   8   0  10       56.07       72.45     42.24 o 
   9   0  10      159.24      168.64     68.24 o 
 -10   1  10      129.83       89.04     41.06 o 
  -9   1  10      246.57      260.80     49.58 o 
  -8   1  10      454.72      439.12     60.06 o 
  -7   1  10      331.98      358.29     51.75 o 
  -6   1  10       37.87       53.92     12.31 o 
  -5   1  10      126.28      130.29     14.15 o 
  -4   1  10       38.11       53.38      9.51 o 
  -3   1  10     3119.00     3049.94     76.24 o 
  -2   1  10      592.76      526.81     23.77 o 
  -1   1  10     3509.60     3146.57    134.95 o 
   0   1  10       67.79       76.02     11.47 o 
   1   1  10        4.96        3.10      4.98 o 
   2   1  10      229.35      242.56     21.40 o 
   3   1  10      252.55      235.60     21.02 o 
   4   1  10     1338.64     1363.35     56.92 o 
   5   1  10      831.96      798.27     46.13 o 
   6   1  10        5.29       15.04     16.28 o 
   7   1  10        0.66        9.00     18.01 o 
   8   1  10       25.06        0.00     16.14 o 
   9   1  10        6.09      -27.58     21.00 o 
 -10   2  10       60.37       76.17     54.42 o 
  -9   2  10       53.63       97.05     32.33 o 
  -8   2  10      389.38      336.34     54.09 o 
  -7   2  10      322.34      326.07     31.84 o 
  -6   2  10     1225.34     1227.56     48.08 o 
  -5   2  10      120.22      123.70     17.60 o 
  -4   2  10      925.01      899.98     28.52 o 
  -3   2  10       50.30       51.67      8.45 o 
  -2   2  10     2978.64     3105.68     56.40 o 
  -1   2  10        1.51        9.08      5.52 o 
   0   2  10        4.83        2.97      5.12 o 
   1   2  10     2197.04     2049.34     52.96 o 
   2   2  10      854.27      703.23     28.21 o 
   3   2  10      622.46      710.37     29.85 o 
   4   2  10       77.35       82.42     18.97 o 
   5   2  10      511.43      507.64     42.00 o 
   6   2  10      559.09      439.65     59.72 o 
   7   2  10      366.95      412.05     63.87 o 
   8   2  10        0.31       11.57     18.92 o 
   9   2  10      108.82       79.14     34.84 o 
 -10   3  10       75.50       97.83     43.11 o 
  -9   3  10       73.02       86.93     33.19 o 
  -8   3  10      352.51      418.10     46.82 o 
  -7   3  10        1.38       26.43     12.52 o 
  -6   3  10        2.03       18.05      9.68 o 
  -5   3  10      303.57      347.64     29.83 o 
  -4   3  10     3514.90     3678.25     76.59 o 
  -3   3  10      482.84      479.05     55.78 o 
  -2   3  10     2978.93     2752.36     52.32 o 
  -1   3  10       48.93       73.16     11.66 o 
   0   3  10      726.38      647.86     26.59 o 
   1   3  10      214.52      265.97     19.19 o 
   2   3  10       22.51       26.91      7.59 o 
   3   3  10      580.31      569.80     38.17 o 
   4   3  10       47.53       39.39     13.35 o 
   5   3  10      266.82      310.97     36.90 o 
   6   3  10      109.28       98.71     21.43 o 
   7   3  10      489.04      326.20     56.00 o 
   8   3  10        1.34      -11.41     15.97 o 
 -10   4  10       49.60       30.10     26.29 o 
  -9   4  10      138.35      141.09     37.91 o 
  -8   4  10      425.61      449.52     41.83 o 
  -7   4  10      312.01      324.24     33.80 o 
  -6   4  10      102.38      114.60     19.40 o 
  -5   4  10        3.32       21.99     10.34 o 
  -4   4  10      495.61      456.71     84.52 o 
  -3   4  10      205.97      194.89     21.32 o 
  -2   4  10     1368.99     1359.83     34.48 o 
  -1   4  10      671.55      576.71     25.37 o 
   0   4  10      838.66      895.12     31.66 o 
   1   4  10     2573.57     2212.85     47.37 o 
   2   4  10      403.96      436.49     32.47 o 
   3   4  10      234.19      197.09     33.64 o 
   4   4  10       39.99       54.75     16.19 o 
   5   4  10      559.85      490.90     55.88 o 
   6   4  10      455.68      378.23     43.85 o 
   7   4  10      179.37      223.71     36.08 o 
   8   4  10       16.12       46.09     29.85 o 
 -10   5  10       63.12       30.46     26.51 o 
  -9   5  10      102.82      122.82     27.39 o 
  -8   5  10       90.48      113.01     22.41 o 
  -7   5  10        6.28       24.61     12.64 o 
  -6   5  10     1710.13     1266.58    200.07 o 
  -5   5  10      446.02      518.91     36.84 o 
  -4   5  10       36.49       38.50     11.86 o 
  -3   5  10      212.86      227.99     24.26 o 
  -2   5  10      173.48      160.24     14.97 o 
  -1   5  10       44.82       49.37      9.90 o 
   0   5  10       40.38       26.79      7.98 o 
   1   5  10       56.54       63.16     10.80 o 
   2   5  10      384.29      367.24     35.50 o 
   3   5  10      151.47      218.20     29.78 o 
   4   5  10       71.60       61.67     16.81 o 
   5   5  10       44.11       28.09     15.23 o 
   6   5  10      193.53      245.58     37.08 o 
   7   5  10       34.40       36.94     25.62 o 
   8   5  10       41.49       63.77     29.67 o 
  -9   6  10      472.19      170.50    118.19 o 
  -8   6  10      218.20      233.56     30.93 o 
  -7   6  10       15.37       28.34     12.88 o 
  -6   6  10     1652.39     1567.18     61.56 o 
  -5   6  10      215.25      226.40     28.03 o 
  -4   6  10       24.09       29.95     10.81 o 
  -3   6  10      631.82      529.08     33.49 o 
  -2   6  10     1830.56     1605.40     53.13 o 
  -1   6  10      346.18      349.00     22.15 o 
   0   6  10     1417.79     1463.23     49.32 o 
   1   6  10     1677.20     1684.75     80.85 o 
   2   6  10      361.93      340.95     35.34 o 
   3   6  10       66.89       61.01     23.22 o 
   4   6  10      193.20      253.44     35.17 o 
   5   6  10      363.77      406.00     45.64 o 
   6   6  10       27.65       42.65     16.73 o 
   7   6  10        2.59      -17.42     15.30 o 
   8   6  10       18.65        5.45     18.01 o 
  -9   7  10       48.90       45.09     24.25 o 
  -8   7  10       14.82       16.54     23.82 o 
  -7   7  10      312.98      307.16     35.24 o 
  -6   7  10      160.21      186.98     27.65 o 
  -5   7  10       11.67        0.39      9.93 o 
  -4   7  10      516.10      486.35     38.19 o 
  -3   7  10      550.63      470.07     34.07 o 
  -2   7  10        0.39        2.11      6.69 o 
  -1   7  10      492.35      536.13     27.61 o 
   0   7  10      743.21      558.43     36.50 o 
   1   7  10      633.69      593.78     37.95 o 
   2   7  10     2115.91     1966.23    219.31 o 
   3   7  10       12.77        0.64      9.85 o 
   4   7  10      154.49      165.28     28.33 o 
   5   7  10       39.78       27.78     17.25 o 
   6   7  10     1709.29     1682.87     82.22 o 
   7   7  10      201.82      229.38     39.79 o 
   8   7  10       92.72      158.88     35.05 o 
  -9   8  10        0.03        6.33     15.68 o 
  -8   8  10      199.19      216.53     29.34 o 
  -7   8  10      167.80      116.27    106.18 o 
  -6   8  10       28.34       25.39     14.71 o 
  -5   8  10      678.89      676.91     44.50 o 
  -4   8  10      166.29      168.57     24.51 o 
  -3   8  10      822.10      806.09     41.85 o 
  -2   8  10     1544.52     1634.47     68.28 o 
  -1   8  10       16.39        0.93      7.50 o 
   0   8  10      353.06      329.78     27.50 o 
   1   8  10      114.18      124.27     22.60 o 
   2   8  10       15.55       14.85     11.95 o 
   3   8  10      879.08      739.22     68.96 o 
   4   8  10       34.29       39.20     16.21 o 
   5   8  10      413.42      369.77     45.37 o 
   6   8  10        0.01        8.25     14.54 o 
   7   8  10        2.91       14.88     19.67 o 
  -8   9  10       11.87       10.86     13.89 o 
  -7   9  10      213.33      270.83     31.25 o 
  -6   9  10      188.38      186.91     26.46 o 
  -5   9  10       71.77      122.03     19.97 o 
  -4   9  10     1545.88     1304.02    101.55 o 
  -3   9  10     1225.33     1216.23     46.33 o 
  -2   9  10     3228.40     3183.43     71.19 o 
  -1   9  10     1722.60     1608.59     85.83 o 
   0   9  10       49.43       76.01     14.83 o 
   1   9  10      444.76      464.10     34.30 o 
   2   9  10       39.80       19.69     11.29 o 
   3   9  10       96.37       77.79     21.68 o 
   4   9  10      252.06      280.70     39.56 o 
   5   9  10      114.54      131.69     29.80 o 
   6   9  10        0.83       13.82     15.43 o 
   7   9  10        5.63        7.92     18.12 o 
  -8  10  10        0.01       16.40     16.40 o 
  -7  10  10       35.43       35.86     16.25 o 
  -6  10  10       52.78       44.14     16.43 o 
  -5  10  10       19.84       28.12     12.33 o 
  -4  10  10       15.77       11.27      9.96 o 
  -3  10  10       49.75       48.18     13.05 o 
  -2  10  10       58.52       59.29     12.89 o 
  -1  10  10     2554.88     2084.99    150.50 o 
   0  10  10     1233.78     1299.60     80.39 o 
   1  10  10      181.25      145.18     21.94 o 
   2  10  10      101.20      128.29     22.45 o 
   3  10  10       99.04      101.57     21.97 o 
   4  10  10      723.61      764.39     52.37 o 
   5  10  10      229.68      239.14     33.93 o 
   6  10  10       50.99       44.66     25.59 o 
  -7  11  10      130.41      153.25     28.29 o 
  -6  11  10      186.70      223.66     29.22 o 
  -5  11  10       76.36       62.41     17.28 o 
  -4  11  10        0.10       16.66     11.40 o 
  -3  11  10      692.17      614.22     39.08 o 
  -2  11  10      522.63      639.73     67.34 o 
  -1  11  10       62.67       76.95     35.35 o 
   0  11  10      298.37      279.26     47.53 o 
   1  11  10     1052.17     1050.27     58.67 o 
   2  11  10        0.00        4.17     11.10 o 
   3  11  10        0.35        3.50     12.28 o 
   4  11  10      611.85      616.51     51.34 o 
   5  11  10        1.19       27.95     16.97 o 
   6  11  10      126.63      149.28     29.56 o 
  -7  12  10       17.97       24.67     20.28 o 
  -6  12  10        8.15        9.25     16.24 o 
  -5  12  10      123.61      109.67     28.66 o 
  -4  12  10       96.30       77.20     20.70 o 
  -3  12  10       58.69       71.41     18.19 o 
  -2  12  10       59.08       80.82     29.93 o 
  -1  12  10      135.25      201.39     42.67 o 
   0  12  10        9.86        3.64     18.60 o 
   1  12  10       24.26       54.55     25.74 o 
   2  12  10        3.35        7.71     14.77 o 
   3  12  10      170.32      159.26     26.38 o 
   4  12  10        1.84       -0.74     12.64 o 
   5  12  10       17.85        1.38     15.93 o 
  -6  13  10        0.22       -3.93     17.61 o 
  -5  13  10        6.44        2.56     14.78 o 
  -4  13  10        0.33       -8.96     16.92 o 
  -3  13  10       69.59       71.37     24.05 o 
  -2  13  10      226.71      209.34     37.36 o 
  -1  13  10       16.65       17.03     20.22 o 
   0  13  10        6.68       -7.92     19.38 o 
   1  13  10       23.87       19.14     21.04 o 
   2  13  10       13.21       12.93     19.87 o 
   3  13  10       53.04       64.12     19.16 o 
   4  13  10      264.11      249.81     36.35 o 
   5  13  10       13.68       13.26     22.33 o 
  -5  14  10       38.39       30.35     21.19 o 
  -4  14  10       71.41       38.11     37.23 o 
  -3  14  10      116.80      185.19     34.77 o 
  -2  14  10       23.26       30.82     18.33 o 
  -1  14  10       27.47       54.83     25.47 o 
   0  14  10       12.63        8.61     20.77 o 
   1  14  10      293.93      274.25     51.85 o 
   2  14  10       24.58       23.86     22.53 o 
   3  14  10       56.24       41.12     25.20 o 
   4  14  10        2.77       21.11     17.49 o 
  -4  15  10       98.92       79.59     64.85 o 
  -3  15  10       63.39       99.59     28.06 o 
  -2  15  10       28.33       28.36     21.01 o 
  -1  15  10      135.28      132.49     36.74 o 
   0  15  10      109.97      119.78     36.58 o 
   1  15  10       25.80       71.51     37.87 o 
   2  15  10        1.59       -2.96     21.59 o 
  -1  16  10        0.26        7.32     22.33 o 
 -10   1  11        2.79       10.51     23.39 o 
  -9   1  11        1.32        6.44     21.74 o 
  -8   1  11       86.81       89.54     26.98 o 
  -7   1  11     1544.56     1519.08     88.86 o 
  -6   1  11      887.49      822.46     38.31 o 
  -5   1  11       80.74       86.21     15.29 o 
  -4   1  11     1156.31     1248.48     35.40 o 
  -3   1  11     1266.45     1071.84     39.37 o 
  -2   1  11      241.21      226.06     18.48 o 
  -1   1  11     1021.40      878.34     32.07 o 
   0   1  11       36.21       94.42     13.16 o 
   1   1  11     1350.43     1324.14     40.02 o 
   2   1  11      816.02      738.24     30.97 o 
   3   1  11        0.10       13.57      7.39 o 
   4   1  11      595.90      625.08     48.53 o 
   5   1  11      526.36      446.49     57.82 o 
   6   1  11       98.05      120.27     32.28 o 
   7   1  11      523.03      547.42     71.60 o 
   8   1  11        3.04       25.03     21.71 o 
 -10   2  11       18.72       19.62     24.46 o 
  -9   2  11       44.65       76.82     31.90 o 
  -8   2  11        1.75      -18.30     27.44 o 
  -7   2  11      183.37      213.89     41.42 o 
  -6   2  11      201.99      161.70     21.65 o 
  -5   2  11        0.92        4.36      7.44 o 
  -4   2  11       13.65       15.01      7.39 o 
  -3   2  11      595.82      621.45     26.56 o 
  -2   2  11      786.73      903.76     32.29 o 
  -1   2  11     2014.59     2001.88     67.64 o 
   0   2  11       66.49       80.51     12.66 o 
   1   2  11      746.04      484.72    181.07 o 
   2   2  11      195.81      262.78     20.68 o 
   3   2  11       57.90       68.29     16.54 o 
   4   2  11       13.36       39.57     14.02 o 
   5   2  11      297.36      376.69     40.61 o 
   6   2  11      429.93      387.22     58.69 o 
   7   2  11        6.26       20.47     18.64 o 
   8   2  11       25.64       25.26     22.61 o 
 -10   3  11       25.61       -3.78     32.22 o 
  -9   3  11       90.78      116.56     46.81 o 
  -8   3  11       66.89       65.73     23.84 o 
  -7   3  11      278.84      293.71     31.33 o 
  -6   3  11      279.35      299.59     30.20 o 
  -5   3  11     1399.91     1329.70     49.54 o 
  -4   3  11      685.48      710.39     34.71 o 
  -3   3  11       71.78       98.92     11.33 o 
  -2   3  11       91.91      106.14     13.87 o 
  -1   3  11     1902.89     2033.14     48.96 o 
   0   3  11      683.09      676.50     28.56 o 
   1   3  11     3609.95     3405.64     62.97 o 
   2   3  11      218.99      210.48     26.53 o 
   3   3  11       24.74       34.25     13.58 o 
   4   3  11      266.60      232.32     30.49 o 
   5   3  11      937.71      954.21     54.52 o 
   6   3  11       22.40       24.05     14.13 o 
   7   3  11        1.57       12.55     18.44 o 
   8   3  11        0.88      -10.64     16.51 o 
 -10   4  11        9.13       13.80     24.26 o 
  -9   4  11        6.17      -11.14     20.09 o 
  -8   4  11      371.11      460.29     50.29 o 
  -7   4  11       70.93       75.75     17.88 o 
  -6   4  11     2200.92     2053.64     79.58 o 
  -5   4  11        0.78        9.52      9.60 o 
  -4   4  11      905.29      474.21    226.40 o 
  -3   4  11     2106.45     1833.51     72.37 o 
  -2   4  11     1432.49     1400.95     39.21 o 
  -1   4  11        0.04       -3.96      5.22 o 
   0   4  11      266.32      202.30     19.35 o 
   1   4  11     1186.60     1241.28     37.72 o 
   2   4  11      209.53      203.00     26.94 o 
   3   4  11     2320.68     2333.50     77.91 o 
   4   4  11      600.11      556.68     44.53 o 
   5   4  11      428.80      417.70     44.33 o 
   6   4  11        4.64        8.31     13.09 o 
   7   4  11        0.38       19.65     19.61 o 
   8   4  11       57.15       27.44     23.01 o 
  -9   5  11        0.01       12.54     21.19 o 
  -8   5  11       54.37       63.56     17.49 o 
  -7   5  11       37.86       47.37     16.99 o 
  -6   5  11       11.23       18.63     10.80 o 
  -5   5  11      122.19      127.92     20.55 o 
  -4   5  11      326.81      356.99     31.81 o 
  -3   5  11      140.89      143.66     20.46 o 
  -2   5  11     1843.14     1860.36     63.25 o 
  -1   5  11        2.88       -4.30      5.23 o 
   0   5  11     1071.63     1009.17     47.85 o 
   1   5  11      387.10      286.47     30.61 o 
   2   5  11     3524.21     3400.64    153.02 o 
   3   5  11      668.04      636.72     51.80 o 
   4   5  11      426.02      431.56     43.81 o 
   5   5  11      111.27       63.86     23.75 o 
   6   5  11       34.04       79.41     28.42 o 
   7   5  11        2.36       25.22     17.09 o 
   8   5  11       99.83      155.16     48.76 o 
  -9   6  11       51.53       78.05     23.38 o 
  -8   6  11       17.91       23.56     16.01 o 
  -7   6  11       23.87       26.42     13.60 o 
  -6   6  11      754.33      769.40     43.75 o 
  -5   6  11     1680.31     1556.35     59.36 o 
  -4   6  11      526.47      502.50     36.38 o 
  -3   6  11       61.12       96.09     17.82 o 
  -2   6  11      271.10      330.63     29.09 o 
  -1   6  11       60.17       52.47     14.33 o 
   0   6  11      359.48      253.11     21.89 o 
   1   6  11      322.71      471.08     37.06 o 
   2   6  11      181.52      179.19     27.67 o 
   3   6  11      195.43      138.00     25.12 o 
   4   6  11      219.32      207.08     31.62 o 
   5   6  11       47.79       17.43     14.73 o 
   6   6  11       14.86       23.45     16.03 o 
   7   6  11        0.41       -2.18     19.48 o 
   8   6  11       31.72       31.26     26.05 o 
  -9   7  11       97.38       84.86     25.11 o 
  -8   7  11        0.41        2.35     14.90 o 
  -7   7  11        2.30       12.87     13.05 o 
  -6   7  11      421.74      365.62     37.89 o 
  -5   7  11     1101.88     1049.91     50.19 o 
  -4   7  11      970.36      870.49     45.51 o 
  -3   7  11       91.23      115.00     19.32 o 
  -2   7  11      399.85      428.47     32.34 o 
  -1   7  11      143.55      113.05     20.57 o 
   0   7  11      887.05      860.19     44.71 o 
   1   7  11      586.50      586.25     41.90 o 
   2   7  11      320.77      305.85     35.84 o 
   3   7  11        8.30        9.66     11.50 o 
   4   7  11      829.08      842.15     62.15 o 
   5   7  11       29.20       41.89     17.32 o 
   6   7  11       52.97       55.07     22.64 o 
   7   7  11        0.10        3.14     15.82 o 
  -9   8  11        0.60        8.62     15.66 o 
  -8   8  11       12.32       12.19     16.98 o 
  -7   8  11        0.97       -9.65     13.26 o 
  -6   8  11        1.62        2.96     10.79 o 
  -5   8  11        9.23       18.75     12.86 o 
  -4   8  11       21.78       16.20     11.31 o 
  -3   8  11      628.32      570.79     39.50 o 
  -2   8  11      292.04      318.51     30.97 o 
  -1   8  11      538.09      531.24     35.64 o 
   0   8  11     2969.24     2536.98    130.21 o 
   1   8  11     2708.26     2682.07     85.53 o 
   2   8  11        1.03       16.69     11.06 o 
   3   8  11      745.57      815.12     52.18 o 
   4   8  11        0.04       -3.56     11.72 o 
   5   8  11      112.06      129.09     28.48 o 
   6   8  11        3.55        6.30     17.36 o 
   7   8  11       27.72       47.58     21.39 o 
  -8   9  11       36.64       51.33     17.21 o 
  -7   9  11      120.80      122.91     22.92 o 
  -6   9  11        0.24       12.74     12.34 o 
  -5   9  11      165.80      156.17     29.45 o 
  -4   9  11      251.77      120.67     62.24 o 
  -3   9  11        1.02        1.34      8.30 o 
  -2   9  11      474.83      472.58     31.59 o 
  -1   9  11        8.84       35.14     17.50 o 
   0   9  11     2606.51     2493.91    148.65 o 
   1   9  11      943.75      949.69     51.58 o 
   2   9  11      537.29      506.86     47.67 o 
   3   9  11       20.73        6.18     13.31 o 
   4   9  11        2.08       -0.60     12.55 o 
   5   9  11        0.29        1.65     14.48 o 
   6   9  11      307.57      332.90     47.51 o 
   7   9  11       55.23       55.18     26.47 o 
  -8  10  11      230.64      180.32     31.83 o 
  -7  10  11      125.54      105.88     26.64 o 
  -6  10  11        3.63        4.20     12.80 o 
  -5  10  11       22.97       41.27     13.71 o 
  -4  10  11        5.88       18.58     12.04 o 
  -3  10  11      238.97      232.27     26.25 o 
  -2  10  11      142.39      138.49     26.53 o 
  -1  10  11       37.43       40.95     19.74 o 
   0  10  11        0.73        5.69     14.66 o 
   1  10  11       37.38       35.70     13.13 o 
   2  10  11      209.00      207.35     27.59 o 
   3  10  11        0.03       15.00     12.76 o 
   4  10  11       67.44       97.56     23.14 o 
   5  10  11      277.64      330.49     39.50 o 
   6  10  11      364.72      389.68     45.95 o 
  -7  11  11       24.74       24.64     17.50 o 
  -6  11  11        0.09       21.99     15.71 o 
  -5  11  11      141.42      148.70     23.13 o 
  -4  11  11      264.81      298.20     31.76 o 
  -3  11  11        1.71       10.06     13.60 o 
  -2  11  11       34.59       72.44     22.40 o 
  -1  11  11       83.77       88.35     26.47 o 
   0  11  11        1.34       25.04     17.12 o 
   1  11  11       20.61       16.04     18.66 o 
   2  11  11       70.66       63.43     16.60 o 
   3  11  11        0.10        0.69     12.69 o 
   4  11  11       18.25       28.70     15.72 o 
   5  11  11       34.38       24.21     16.34 o 
   6  11  11        7.30       14.06     18.21 o 
  -6  12  11       39.55       40.32     17.54 o 
  -5  12  11      208.55      248.97     31.87 o 
  -4  12  11      185.43      202.02     31.07 o 
  -3  12  11      334.28      407.70     51.37 o 
  -2  12  11      194.27      246.77     40.07 o 
  -1  12  11      563.02      719.93     77.04 o 
   0  12  11       66.79       61.67     25.59 o 
   1  12  11      352.73      440.01     88.59 o 
   2  12  11        0.01       13.22     17.19 o 
   3  12  11      258.98      265.50     33.79 o 
   4  12  11      109.17      120.02     24.51 o 
   5  12  11      551.42      635.25     57.10 o 
  -6  13  11       82.06      160.50     33.25 o 
  -5  13  11       73.99       47.84     29.31 o 
  -4  13  11        2.96       17.85     21.52 o 
  -3  13  11      373.31      394.19     51.53 o 
  -2  13  11       26.92       38.65     19.48 o 
  -1  13  11       55.25       95.97     30.28 o 
   0  13  11        2.76       15.42     17.87 o 
   1  13  11        4.11      -16.35     33.09 o 
   2  13  11       74.91       87.06     30.11 o 
   3  13  11        8.87       14.35     19.56 o 
   4  13  11       35.53        9.22     18.50 o 
  -5  14  11       57.89       44.19     32.18 o 
  -4  14  11        5.72      -16.57     17.31 o 
  -3  14  11      445.42      472.79     58.26 o 
  -2  14  11       31.22       54.49     23.28 o 
  -1  14  11      100.93      102.07     37.00 o 
   0  14  11       78.05       77.17     30.51 o 
   1  14  11       94.58       80.88     30.22 o 
   2  14  11        1.53       34.34     24.17 o 
   3  14  11       84.73      165.91     41.69 o 
  -3  15  11      177.17      177.08     37.08 o 
  -2  15  11      321.81      306.19     60.56 o 
  -1  15  11       41.05       59.72     28.78 o 
   0  15  11      119.54      122.16     39.09 o 
   1  15  11       11.80       10.03     23.73 o 
   2  15  11       94.97       85.50     40.34 o 
 -10   0  12      150.70      123.42     52.51 o 
  -9   0  12       58.52       45.53     41.31 o 
  -8   0  12       76.94      158.06     54.47 o 
  -7   0  12       77.29       83.24     39.15 o 
  -6   0  12      422.92      343.45     71.32 o 
  -5   0  12     1203.44     1103.82     57.73 o 
  -4   0  12      904.38      971.90    166.84 o 
  -3   0  12       18.15       53.07     15.61 o 
  -2   0  12      206.09      299.36     32.42 o 
  -1   0  12     5751.80     5863.69    122.29 o 
   0   0  12     1864.35      697.24    833.66 o 
   1   0  12     3155.94     3130.54     91.27 o 
   2   0  12        0.54       11.49      9.00 o 
   3   0  12     4415.61     4421.24    115.65 o 
   4   0  12      218.33      160.01     44.91 o 
   5   0  12     1541.12     1339.38    118.59 o 
   6   0  12        7.77        7.60     25.69 o 
   7   0  12       31.06       41.52     30.21 o 
   8   0  12        9.62        9.15     24.66 o 
 -10   1  12       10.43       26.08     22.89 o 
  -9   1  12      361.01      348.12     61.44 o 
  -8   1  12       27.96       60.20     27.70 o 
  -7   1  12      124.30      157.82     34.96 o 
  -6   1  12      374.49      337.74     48.94 o 
  -5   1  12      217.77      243.52     24.63 o 
  -4   1  12        0.81        5.56      5.84 o 
  -3   1  12      208.68      220.75     19.45 o 
  -2   1  12      908.21      797.87     32.07 o 
  -1   1  12      416.33      423.30     23.45 o 
   0   1  12      272.26      300.81     22.69 o 
   1   1  12      371.12      350.28     23.77 o 
   2   1  12       18.08       21.38      8.90 o 
   3   1  12      149.19      160.84     24.37 o 
   4   1  12        8.27        0.81      9.49 o 
   5   1  12       37.08       35.72     18.98 o 
   6   1  12        0.09      -14.34     13.43 o 
   7   1  12       18.29        8.43     16.57 o 
   8   1  12       15.27       70.16     27.64 o 
 -10   2  12       17.78        1.76     24.41 o 
  -9   2  12      169.11      209.43     44.89 o 
  -8   2  12      120.69      125.38     36.08 o 
  -7   2  12       89.25      121.22     32.02 o 
  -6   2  12       28.11       27.35     10.75 o 
  -5   2  12      481.88      526.50     32.06 o 
  -4   2  12       68.60      113.01     17.23 o 
  -3   2  12     1865.43     1850.35     64.07 o 
  -2   2  12       99.29      137.35     16.39 o 
  -1   2  12      311.31      267.45     22.23 o 
   0   2  12       79.18       61.83     11.83 o 
   1   2  12      124.76       69.44     43.62 o 
   2   2  12     3496.94     3227.96    118.76 o 
   3   2  12      466.55      408.87     35.65 o 
   4   2  12     1505.05     1413.08     62.60 o 
   5   2  12        5.18       -1.82     12.86 o 
   6   2  12      833.73      755.08    102.25 o 
   7   2  12       96.45      104.26     31.58 o 
   8   2  12        4.88      -13.38     16.25 o 
 -10   3  12       45.13       66.73     28.40 o 
  -9   3  12        8.41       33.16     23.89 o 
  -8   3  12      134.39      192.60     40.43 o 
  -7   3  12       81.67      110.44     23.38 o 
  -6   3  12     1040.77     1020.65     52.97 o 
  -5   3  12      247.04      288.35     29.05 o 
  -4   3  12       89.17      109.29     17.88 o 
  -3   3  12      151.37      139.20     22.04 o 
  -2   3  12      902.00      820.94     32.08 o 
  -1   3  12      490.61      472.73     30.10 o 
   0   3  12     3071.62     3064.79     63.15 o 
   1   3  12        3.37        8.45      6.33 o 
   2   3  12      625.79      656.16     39.50 o 
   3   3  12       55.14       67.65     17.15 o 
   4   3  12      450.28      478.73     44.23 o 
   5   3  12      236.64      265.35     36.23 o 
   6   3  12       24.87       49.29     25.46 o 
   7   3  12        4.24        0.72     18.45 o 
   8   3  12      107.91       60.33     30.59 o 
  -9   4  12        9.61       40.26     25.49 o 
  -8   4  12      114.84      103.34     53.65 o 
  -7   4  12      131.13      178.79     26.65 o 
  -6   4  12      179.78      179.51     24.33 o 
  -5   4  12       86.05       92.11     17.58 o 
  -4   4  12      711.84      599.14    168.58 o 
  -3   4  12     1487.99     1473.24     51.59 o 
  -2   4  12      102.72      160.30     17.22 o 
  -1   4  12      293.64      271.33     21.38 o 
   0   4  12        0.28        6.68      6.35 o 
   1   4  12        1.00        1.00      6.86 o 
   2   4  12       93.28      106.80     20.55 o 
   3   4  12      976.82      948.11     69.97 o 
   4   4  12      564.56      508.35     43.98 o 
   5   4  12       43.89       59.60     18.80 o 
   6   4  12        7.77        9.56     18.12 o 
   7   4  12      112.90       87.28     30.94 o 
   8   4  12       80.79       62.87     33.55 o 
  -9   5  12       12.33       30.89     23.90 o 
  -8   5  12       96.90      101.46     27.62 o 
  -7   5  12       19.92       14.54     12.63 o 
  -6   5  12      691.87      566.99     42.45 o 
  -5   5  12      172.46      144.53     22.16 o 
  -4   5  12       14.98        9.98      9.56 o 
  -3   5  12      373.89      317.49     30.03 o 
  -2   5  12      119.77      149.56     23.34 o 
  -1   5  12       61.56       70.20     12.50 o 
   0   5  12      906.31      786.78     32.87 o 
   1   5  12      573.26      615.96     39.55 o 
   2   5  12      163.97       53.18     38.12 o 
   3   5  12       36.02       62.77     17.58 o 
   4   5  12      727.43      773.59     50.25 o 
   5   5  12        8.43        2.18     18.50 o 
   6   5  12      383.54      400.65     48.20 o 
   7   5  12        0.04       16.09     20.90 o 
   8   5  12       37.09       40.02     24.23 o 
  -9   6  12      118.64      154.61     43.50 o 
  -8   6  12       54.07       34.62     16.74 o 
  -7   6  12       29.06       17.46     15.90 o 
  -6   6  12        6.18        6.30     10.27 o 
  -5   6  12      223.79      210.89     27.57 o 
  -4   6  12      780.26      823.85     42.25 o 
  -3   6  12      561.18      594.86     35.97 o 
  -2   6  12      398.35      409.56     35.35 o 
  -1   6  12       19.79       20.63     10.14 o 
   0   6  12        0.43       13.50      9.55 o 
   1   6  12      620.07      529.65     38.12 o 
   2   6  12       81.58       80.55     24.96 o 
   3   6  12      136.30      164.57     33.93 o 
   4   6  12       36.51       70.68     19.78 o 
   5   6  12      372.10      362.97     54.80 o 
   6   6  12        5.17       12.62     18.91 o 
   7   6  12      130.77      137.35     30.49 o 
  -9   7  12       41.00       22.46     20.48 o 
  -8   7  12      233.40      269.57     36.17 o 
  -7   7  12      161.45      223.66     31.82 o 
  -6   7  12      290.82      338.10     36.84 o 
  -5   7  12       27.39       48.62     15.32 o 
  -4   7  12      960.40      957.89     47.10 o 
  -3   7  12      122.65      111.54     19.55 o 
  -2   7  12      197.77      309.34     34.33 o 
  -1   7  12        2.17       -6.49     11.99 o 
   0   7  12        1.00       19.51     10.94 o 
   1   7  12      518.75      564.41     58.88 o 
   2   7  12     3842.62     3448.30    197.64 o 
   3   7  12      239.13      166.73     29.67 o 
   4   7  12      158.70      175.76     33.90 o 
   5   7  12      169.71      126.27     28.96 o 
   6   7  12        6.49       11.48     15.66 o 
   7   7  12       34.02       53.65     27.29 o 
  -8   8  12      203.31      224.22     35.05 o 
  -7   8  12        0.00       13.69     14.31 o 
  -6   8  12      352.98      393.93     41.34 o 
  -5   8  12       42.93       54.81     16.50 o 
  -4   8  12      382.83      420.62     38.87 o 
  -3   8  12      153.57      139.96     21.76 o 
  -2   8  12      914.06      860.92     49.48 o 
  -1   8  12       45.26       73.15     37.41 o 
   0   8  12       25.42       18.50     15.55 o 
   1   8  12      846.63      685.00     44.95 o 
   2   8  12      152.39      120.64     24.96 o 
   3   8  12      290.01      317.84     40.29 o 
   4   8  12        9.41        6.27     13.98 o 
   5   8  12       28.53       21.71     17.85 o 
   6   8  12        1.50        3.08     15.60 o 
   7   8  12        1.20       27.25     21.30 o 
  -8   9  12        0.60      -19.09     12.72 o 
  -7   9  12       79.38       66.54     21.84 o 
  -6   9  12      425.11      474.70     53.69 o 
  -5   9  12      120.03      106.37     21.77 o 
  -4   9  12        5.90       15.04     12.06 o 
  -3   9  12      918.42      796.88     52.86 o 
  -2   9  12       59.71       40.30     11.43 o 
  -1   9  12      306.47      313.38     49.94 o 
   0   9  12      369.79      318.42     49.85 o 
   1   9  12        1.51        5.07     10.82 o 
   2   9  12        0.32        1.36     11.47 o 
   3   9  12        9.51       14.97     14.37 o 
   4   9  12       69.24       64.85     21.56 o 
   5   9  12        1.08       -1.96     13.74 o 
   6   9  12       86.46      102.47     27.58 o 
  -7  10  12        0.43      -10.05     12.54 o 
  -6  10  12      115.64      126.08     22.99 o 
  -5  10  12      504.40      496.16     40.96 o 
  -4  10  12        6.67       20.58     12.36 o 
  -3  10  12        7.89       29.61     11.19 o 
  -2  10  12      819.28      712.26     72.66 o 
  -1  10  12     1095.28     1094.86     77.20 o 
   0  10  12      106.88       67.90     23.46 o 
   1  10  12        1.54       11.86     16.54 o 
   2  10  12       36.72       62.83     17.18 o 
   3  10  12      356.24      201.70    101.66 o 
   4  10  12        0.54       13.85     15.07 o 
   5  10  12        1.82       -2.56     16.97 o 
   6  10  12       43.83       59.36     21.70 o 
  -7  11  12      165.71      164.50     38.68 o 
  -6  11  12       85.14       95.98     20.68 o 
  -5  11  12       46.50       70.23     19.07 o 
  -4  11  12      338.90      363.74     35.39 o 
  -3  11  12       48.90       32.78     17.47 o 
  -2  11  12       59.14       65.73     25.20 o 
  -1  11  12      552.25      590.82     69.83 o 
   0  11  12       77.44       99.72     31.47 o 
   1  11  12       62.14      104.60     32.41 o 
   2  11  12       35.01       27.00     17.23 o 
   3  11  12       25.53       24.07     14.00 o 
   4  11  12      111.58      120.71     25.35 o 
   5  11  12       29.86       20.87     15.79 o 
  -6  12  12        0.41       16.48     15.19 o 
  -5  12  12      146.40       57.53     37.01 o 
  -4  12  12        0.93       39.39     14.65 o 
  -3  12  12       66.06       48.31     20.53 o 
  -2  12  12       40.94       46.08     34.74 o 
  -1  12  12      284.28      226.30     56.01 o 
   0  12  12        2.04      -17.08     16.27 o 
   1  12  12        7.01       16.46     17.03 o 
   2  12  12        1.30      -17.90     20.35 o 
   3  12  12       84.12       71.49     20.99 o 
   4  12  12       14.28       13.33     17.26 o 
   5  12  12       55.85       77.68     22.40 o 
  -5  13  12       12.51       28.60     17.15 o 
  -4  13  12       15.43       26.48     20.92 o 
  -3  13  12        1.98       19.98     16.31 o 
  -2  13  12        1.16       20.58     20.99 o 
  -1  13  12      108.83      145.07     42.96 o 
   0  13  12       93.48       99.26     33.57 o 
   1  13  12        0.44        1.51     20.25 o 
   2  13  12        0.86        4.92     17.58 o 
   3  13  12        2.77       -6.71     22.42 o 
   4  13  12       15.45       27.71     19.21 o 
  -4  14  12       61.25       73.45     26.99 o 
  -3  14  12       34.56       56.46     24.09 o 
  -2  14  12       31.07       73.81     29.45 o 
  -1  14  12       67.49      120.80     35.81 o 
   0  14  12       16.02       38.93     26.42 o 
   1  14  12      247.18      263.32     50.55 o 
   2  14  12       25.45       10.56     21.52 o 
   3  14  12       95.42      127.13     38.58 o 
  -2  15  12       67.77       94.06     36.36 o 
  -1  15  12       77.89      121.66     38.45 o 
   0  15  12       12.13       21.63     21.99 o 
   1  15  12       14.31       60.10     34.22 o 
 -10   1  13      118.37      105.62     41.47 o 
  -9   1  13       13.70       21.96     24.85 o 
  -8   1  13      202.70      232.32     47.49 o 
  -7   1  13      379.99      419.19     59.26 o 
  -6   1  13       34.40       18.54     17.66 o 
  -5   1  13       69.55       82.11     15.47 o 
  -4   1  13     1078.82     1076.14     49.31 o 
  -3   1  13       40.27       22.58      8.94 o 
  -2   1  13       36.30       71.67     12.64 o 
  -1   1  13     3252.21     3223.41     66.96 o 
   0   1  13      492.44      408.49     24.23 o 
   1   1  13      130.52      137.61     17.95 o 
   2   1  13       23.14       21.39      8.48 o 
   3   1  13       55.57       62.10     16.42 o 
   4   1  13      127.83      154.40     37.05 o 
   5   1  13      138.37      147.88     33.44 o 
   6   1  13       25.04       47.40     23.50 o 
   7   1  13       61.83       28.30     24.98 o 
   8   1  13      370.86      344.51     64.81 o 
 -10   2  13       16.71       11.01     21.40 o 
  -9   2  13       67.94      124.95     48.61 o 
  -8   2  13       24.97       39.80     22.44 o 
  -7   2  13      114.96      168.50     38.33 o 
  -6   2  13        0.47       11.34     11.17 o 
  -5   2  13     1998.76     1888.91     59.38 o 
  -4   2  13        1.46       -0.80      7.70 o 
  -3   2  13      409.62      379.21     24.20 o 
  -2   2  13      168.59      160.47     18.42 o 
  -1   2  13     1102.81      941.33     36.36 o 
   0   2  13      324.17      353.64     25.56 o 
   1   2  13     1669.53     1075.26    365.78 o 
   2   2  13      316.97      335.96     34.55 o 
   3   2  13       45.84      102.80     20.58 o 
   4   2  13      806.08      852.85     50.19 o 
   5   2  13      340.81      328.85     52.04 o 
   6   2  13       81.04       94.95     30.23 o 
   7   2  13       21.53       14.64     19.43 o 
   8   2  13        8.53       -9.26     22.18 o 
  -9   3  13      223.44      257.79     52.67 o 
  -8   3  13      120.45      104.42     33.72 o 
  -7   3  13       51.91       75.34     32.37 o 
  -6   3  13        0.02        9.14     10.09 o 
  -5   3  13     2179.96     2169.25     65.98 o 
  -4   3  13      342.92      356.56     30.90 o 
  -3   3  13       98.34       90.97     18.31 o 
  -2   3  13      436.03      427.25     28.58 o 
  -1   3  13      613.75      566.55     28.44 o 
   0   3  13     2279.18     2152.93     55.35 o 
   1   3  13       30.01       46.18     11.15 o 
   2   3  13        5.24       16.08      9.93 o 
   3   3  13      722.08      697.93     44.24 o 
   4   3  13      432.89      402.37     42.52 o 
   5   3  13      549.67      578.91     49.32 o 
   6   3  13       42.75        9.87     17.22 o 
   7   3  13       32.39       -0.04     17.56 o 
   8   3  13        6.68       25.21     26.26 o 
  -9   4  13       24.11       47.55     24.38 o 
  -8   4  13        6.68       47.81     24.40 o 
  -7   4  13      354.40      351.42     36.12 o 
  -6   4  13      469.65      555.81     40.19 o 
  -5   4  13      232.67      244.14     28.23 o 
  -4   4  13       50.18       49.51     12.64 o 
  -3   4  13      185.05      204.62     28.23 o 
  -2   4  13       59.43       45.83     17.68 o 
  -1   4  13      145.51      195.35     20.78 o 
   0   4  13        3.40        2.16      6.36 o 
   1   4  13       40.95       43.07     13.69 o 
   2   4  13      957.10      877.02    135.31 o 
   3   4  13     1843.41     1763.56     71.67 o 
   4   4  13      367.61      327.36     39.43 o 
   5   4  13       79.26       85.64     21.94 o 
   6   4  13       44.96       85.24     29.83 o 
   7   4  13       24.38       17.62     23.05 o 
  -9   5  13       42.88       63.65     31.29 o 
  -8   5  13      217.56      284.23     42.02 o 
  -7   5  13        0.02       12.77     13.01 o 
  -6   5  13      282.97      293.60     33.12 o 
  -5   5  13       21.74       26.53     10.18 o 
  -4   5  13     1055.96      971.85     45.72 o 
  -3   5  13      131.42      130.09     24.37 o 
  -2   5  13     3043.08     2819.65     82.54 o 
  -1   5  13       36.39       47.50     11.12 o 
   0   5  13     1433.82     1367.62     55.82 o 
   1   5  13      126.90      125.21     21.84 o 
   2   5  13      763.27      681.46     55.15 o 
   3   5  13      109.61      137.38     25.63 o 
   4   5  13     1270.13     1096.36     60.72 o 
   5   5  13        1.05        4.77     12.82 o 
   6   5  13       39.64       32.62     17.25 o 
   7   5  13      280.22      353.23     61.48 o 
  -9   6  13        5.50       39.18     27.85 o 
  -8   6  13       27.19       36.31     18.25 o 
  -7   6  13        1.39       -3.37     12.38 o 
  -6   6  13        7.30       16.28     12.34 o 
  -5   6  13        3.49       18.35     10.63 o 
  -4   6  13      445.74      498.76     37.32 o 
  -3   6  13      142.86      155.24     22.38 o 
  -2   6  13      347.54      291.21     33.06 o 
  -1   6  13      778.95      923.50     46.85 o 
   0   6  13       29.34       15.73     10.64 o 
   1   6  13        4.15        6.29     10.54 o 
   2   6  13       60.37      116.43     22.51 o 
   3   6  13      112.46      118.85     23.54 o 
   4   6  13      176.19      221.13     34.31 o 
   5   6  13       23.32       36.10     17.68 o 
   6   6  13       88.29      111.03     28.62 o 
   7   6  13       30.08       43.25     24.77 o 
  -9   7  13        1.07        1.22     18.75 o 
  -8   7  13        0.25       23.21     14.73 o 
  -7   7  13       16.42        3.58     14.10 o 
  -6   7  13      259.28      217.63     31.14 o 
  -5   7  13        0.06       -1.59     10.89 o 
  -4   7  13      134.86      183.29     25.69 o 
  -3   7  13      172.34      153.72     22.78 o 
  -2   7  13      119.99      109.82     21.13 o 
  -1   7  13      417.94      414.57     69.32 o 
   0   7  13      883.86      773.52     44.21 o 
   1   7  13      587.95      583.38     42.41 o 
   2   7  13        1.40       14.25     11.27 o 
   3   7  13       24.51       34.12     21.21 o 
   4   7  13        2.19       20.66     22.40 o 
   5   7  13        0.18        6.94     20.55 o 
   6   7  13       30.17       60.90     22.81 o 
   7   7  13       87.04      106.21     28.68 o 
  -8   8  13       81.96       96.27     23.09 o 
  -7   8  13      134.61      156.56     27.82 o 
  -6   8  13      177.86      171.38     28.45 o 
  -5   8  13      277.38      277.33     33.73 o 
  -4   8  13      849.39      811.93     45.62 o 
  -3   8  13     1155.14     1014.06     49.75 o 
  -2   8  13      622.82      667.92     46.64 o 
  -1   8  13       80.83       66.99     23.44 o 
   0   8  13       27.60       13.71     15.09 o 
   1   8  13      582.29      473.92     98.81 o 
   2   8  13      286.56      279.67     36.93 o 
   3   8  13      238.30      216.63     35.53 o 
   4   8  13      130.05      152.51     30.97 o 
   5   8  13      139.63      140.81     30.15 o 
   6   8  13        5.82       14.40     39.67 o 
  -8   9  13       41.87       25.70     22.19 o 
  -7   9  13      149.52      189.83     32.70 o 
  -6   9  13      109.83      136.57     25.25 o 
  -5   9  13       19.54       25.84     14.15 o 
  -4   9  13     1189.36     1044.76     57.05 o 
  -3   9  13      288.88      260.15     32.21 o 
  -2   9  13       17.47       39.37     30.88 o 
  -1   9  13      309.49      298.94     64.28 o 
   0   9  13        3.83        8.68     15.04 o 
   1   9  13       69.65       81.48     29.75 o 
   2   9  13       28.20       36.87     15.69 o 
   3   9  13        2.89        8.03     15.06 o 
   4   9  13       69.70       32.14     19.26 o 
   5   9  13        1.78       33.97     18.20 o 
   6   9  13      352.47      360.88     51.72 o 
  -7  10  13       29.40       24.02     16.56 o 
  -6  10  13       53.39       39.26     16.94 o 
  -5  10  13        0.47       15.26     12.78 o 
  -4  10  13       26.90       36.35     14.85 o 
  -3  10  13      125.10      110.38     31.27 o 
  -2  10  13      539.69      512.21    104.05 o 
  -1  10  13        0.14       11.91     16.29 o 
   0  10  13        8.74       37.90     21.25 o 
   1  10  13      716.06      658.53     72.72 o 
   2  10  13      591.74      538.97     44.66 o 
   3  10  13      435.45      397.13     49.23 o 
   4  10  13       15.76       26.47     18.66 o 
   5  10  13        0.12       39.52     20.83 o 
  -7  11  13       15.10       13.90     14.95 o 
  -6  11  13      113.46      100.94     23.28 o 
  -5  11  13      231.38      126.33     68.35 o 
  -4  11  13      345.80      464.92     39.91 o 
  -3  11  13       58.01       89.95     24.39 o 
  -2  11  13      324.28      328.40     54.79 o 
  -1  11  13       19.77       -1.49     29.91 o 
   0  11  13        4.24       22.59     17.99 o 
   1  11  13       18.64       51.31     23.21 o 
   2  11  13      248.40      258.97     50.90 o 
   3  11  13       57.78       78.88     20.90 o 
   4  11  13       31.68       78.98     20.12 o 
   5  11  13       47.27       60.29     20.91 o 
  -6  12  13      104.18      116.72     23.24 o 
  -5  12  13      238.19      247.78     31.40 o 
  -4  12  13      174.59      188.10     34.55 o 
  -3  12  13      699.34      638.90     63.70 o 
  -2  12  13       43.96       59.08     28.64 o 
  -1  12  13      193.63      142.56     37.82 o 
   0  12  13      176.81      184.97     42.94 o 
   1  12  13      954.27      973.76     80.24 o 
   2  12  13       40.03       29.18     23.69 o 
   3  12  13       20.63      -11.58     17.42 o 
   4  12  13       25.02       24.80     19.35 o 
  -5  13  13       37.85       34.22     22.91 o 
  -4  13  13        4.37       22.86     18.81 o 
  -3  13  13       15.59       38.15     19.82 o 
  -2  13  13       53.12       82.12     30.05 o 
  -1  13  13        5.67       26.80     20.84 o 
   0  13  13        1.03       19.41     21.17 o 
   1  13  13      124.08      156.60     38.83 o 
   2  13  13        1.73       33.14     21.50 o 
   3  13  13       27.05       29.61     26.84 o 
  -4  14  13       21.77       40.27     25.89 o 
  -3  14  13      252.67      270.78     45.80 o 
  -2  14  13        2.27       26.18     24.14 o 
  -1  14  13      194.56      244.95     57.86 o 
   0  14  13        4.06       25.26     23.86 o 
   1  14  13        4.90       29.77     23.16 o 
   2  14  13       74.93       60.80     30.40 o 
  -9   0  14      352.88      360.72     86.74 o 
  -8   0  14       21.64        0.51     27.75 o 
  -7   0  14      411.85      354.04     77.18 o 
  -6   0  14      455.05      429.26     82.73 o 
  -5   0  14     1612.49     1626.10    123.63 o 
  -4   0  14      211.46      250.50     50.61 o 
  -3   0  14     3151.25     2617.89    406.40 o 
  -2   0  14      410.98      343.41     37.99 o 
  -1   0  14        7.27       13.99     14.54 o 
   0   0  14     1887.55      683.84    842.24 o 
   1   0  14      817.50      754.64     48.67 o 
   2   0  14       55.00       94.32     22.06 o 
   3   0  14      119.43      111.71     34.63 o 
   4   0  14      271.13      374.39     76.77 o 
   5   0  14      239.82      206.56     61.97 o 
   6   0  14        8.43       28.06     30.93 o 
   7   0  14      187.88      133.80     48.40 o 
  -9   1  14       74.30       54.47     38.64 o 
  -8   1  14        1.41       12.73     21.01 o 
  -7   1  14        4.09       24.33     18.85 o 
  -6   1  14      453.59      459.74     61.40 o 
  -5   1  14       22.06       36.43     11.70 o 
  -4   1  14      172.28      152.63     24.22 o 
  -3   1  14      178.17      152.57     18.82 o 
  -2   1  14     1013.80      973.06     38.60 o 
  -1   1  14      301.22      319.07     26.11 o 
   0   1  14      255.19      260.61     24.52 o 
   1   1  14       57.75       92.41     15.29 o 
   2   1  14       23.55       31.18     10.17 o 
   3   1  14      573.95      605.07     42.27 o 
   4   1  14       34.18       38.52     19.92 o 
   5   1  14      123.50      152.86     37.82 o 
   6   1  14       50.32       56.78     23.11 o 
   7   1  14      296.11      211.45     45.63 o 
  -9   2  14       10.46        3.28     23.07 o 
  -8   2  14       11.51       14.32     19.02 o 
  -7   2  14      207.93      226.41     44.89 o 
  -6   2  14       90.43      124.32     33.14 o 
  -5   2  14     2110.43     1964.81     61.97 o 
  -4   2  14       53.38       36.56     13.92 o 
  -3   2  14        6.08       23.05     10.81 o 
  -2   2  14       86.78       83.17     14.31 o 
  -1   2  14     5755.66     5335.05    291.95 o 
   0   2  14     1039.66      933.35     37.92 o 
   1   2  14        2.01        8.57      7.69 o 
   2   2  14     4481.86     4323.23    151.00 o 
   3   2  14        0.58        3.51     10.50 o 
   4   2  14      393.73      423.70     53.29 o 
   5   2  14      359.86      373.91     57.18 o 
   6   2  14      276.02      269.76     49.07 o 
   7   2  14       47.69       19.94     21.31 o 
  -9   3  14        1.53       18.39     21.28 o 
  -8   3  14      225.80      172.51     42.73 o 
  -7   3  14      271.98      256.35     48.20 o 
  -6   3  14      331.70      354.12     33.89 o 
  -5   3  14      434.25      379.24     33.70 o 
  -4   3  14      692.08      719.15     43.73 o 
  -3   3  14        7.47       20.78     10.55 o 
  -2   3  14     1247.10     1246.83     48.65 o 
  -1   3  14        0.62       12.99      6.99 o 
   0   3  14       44.54       51.52     11.86 o 
   1   3  14      302.18      302.79     33.16 o 
   2   3  14       27.86       59.33     16.60 o 
   3   3  14       94.49       77.18     18.60 o 
   4   3  14      170.00      150.91     26.92 o 
   5   3  14      173.28      132.79     35.51 o 
   6   3  14      321.45      356.91     58.65 o 
   7   3  14      333.48      416.64     77.90 o 
  -9   4  14        5.89      -14.72     22.04 o 
  -8   4  14      565.94      611.57     76.22 o 
  -7   4  14      204.05      146.18     31.12 o 
  -6   4  14       24.50       10.44     12.61 o 
  -5   4  14      243.57      239.05     28.27 o 
  -4   4  14      802.07      839.21     48.88 o 
  -3   4  14      325.77      316.15     52.63 o 
  -2   4  14      430.26      472.40     37.54 o 
  -1   4  14     2484.51     2451.84     78.72 o 
   0   4  14      935.20     1036.06     40.15 o 
   1   4  14      136.30      179.78     26.25 o 
   2   4  14      248.69      184.72     36.76 o 
   3   4  14      597.03      631.21     46.26 o 
   4   4  14      728.71      748.57     52.68 o 
   5   4  14       13.26       26.36     16.02 o 
   6   4  14      135.28      140.11     41.14 o 
   7   4  14        6.36        9.71     21.79 o 
  -9   5  14        0.03       -7.72     21.32 o 
  -8   5  14        0.82       25.32     22.14 o 
  -7   5  14        9.21       -3.30     11.72 o 
  -6   5  14        4.31       15.95     11.28 o 
  -5   5  14     1524.57     1382.11     86.99 o 
  -4   5  14       21.11       22.47     12.67 o 
  -3   5  14      886.18      732.33     45.08 o 
  -2   5  14       25.45       21.43     12.34 o 
  -1   5  14      192.36      279.21     31.52 o 
   0   5  14       11.89       23.20     12.04 o 
   1   5  14        0.01        2.43      8.58 o 
   2   5  14        6.52        3.58     10.93 o 
   3   5  14      878.26      796.75     50.61 o 
   4   5  14      205.32      277.17     37.92 o 
   5   5  14        2.38       14.02     13.36 o 
   6   5  14       66.48       46.17     29.40 o 
   7   5  14       48.11       49.69     28.52 o 
  -9   6  14        7.86        5.10     24.91 o 
  -8   6  14      184.44      228.92     38.61 o 
  -7   6  14      204.64      197.18     29.32 o 
  -6   6  14      108.82       73.78     18.26 o 
  -5   6  14       14.28       20.08     12.69 o 
  -4   6  14      204.01      266.23     30.81 o 
  -3   6  14      166.57      170.18     27.91 o 
  -2   6  14      453.50      489.78     40.50 o 
  -1   6  14       43.94       40.12     17.87 o 
   0   6  14      252.54      290.83     40.02 o 
   1   6  14      208.61      203.37     29.40 o 
   2   6  14      282.83      239.08     33.67 o 
   3   6  14      181.51      162.54     28.71 o 
   4   6  14       81.86       57.62     19.12 o 
   5   6  14        0.82        1.34     14.76 o 
   6   6  14       84.72      112.30     25.86 o 
   7   6  14       26.09       41.80     25.51 o 
  -8   7  14      110.48       77.63     35.56 o 
  -7   7  14        0.06        0.95     14.02 o 
  -6   7  14       92.63       88.72     22.09 o 
  -5   7  14       70.47       88.94     19.91 o 
  -4   7  14        9.01       19.40     12.26 o 
  -3   7  14      630.84      558.73     45.99 o 
  -2   7  14     2873.00     2421.66     82.71 o 
  -1   7  14      123.84      178.37     35.38 o 
   0   7  14      991.35      848.43     64.89 o 
   1   7  14      258.13      350.69     38.83 o 
   2   7  14      530.76      626.17     49.77 o 
   3   7  14      189.03      131.71     30.07 o 
   4   7  14      510.35      691.55     57.19 o 
   5   7  14        1.75        0.80     15.65 o 
   6   7  14       48.67       41.59     18.49 o 
  -8   8  14      133.88      106.36     26.38 o 
  -7   8  14       13.00       40.86     16.63 o 
  -6   8  14      154.62      189.38     29.91 o 
  -5   8  14        1.00        7.53     14.30 o 
  -4   8  14        1.28        9.15     12.95 o 
  -3   8  14       17.86       32.64     18.79 o 
  -2   8  14     1215.22     1172.56     78.89 o 
  -1   8  14      113.87      160.10     36.61 o 
   0   8  14      127.39       93.51     27.93 o 
   1   8  14      234.71      182.52     30.08 o 
   2   8  14      145.28      186.75     31.03 o 
   3   8  14      116.35      104.39     36.60 o 
   4   8  14      395.27      446.39     51.54 o 
   5   8  14        5.25       -1.29     19.22 o 
   6   8  14        9.93       65.82     23.41 o 
  -8   9  14        2.70       13.62     18.68 o 
  -7   9  14      274.40      296.24     38.93 o 
  -6   9  14      282.63      330.00     39.27 o 
  -5   9  14      129.88      144.82     25.48 o 
  -4   9  14       20.93       64.93     18.64 o 
  -3   9  14        1.22       27.61     14.92 o 
  -2   9  14       98.69       69.57     28.93 o 
  -1   9  14      108.84       87.34     26.60 o 
   0   9  14      417.45      407.22     58.08 o 
   1   9  14      235.58      312.94     52.59 o 
   2   9  14        0.16       -4.92     17.26 o 
   3   9  14       24.24       45.39     18.34 o 
   4   9  14        0.17       -8.81     14.10 o 
   5   9  14      208.92      257.10     51.00 o 
   6   9  14       49.14       53.50     31.04 o 
  -7  10  14       12.89       -6.90     13.36 o 
  -6  10  14       31.96       69.57     18.79 o 
  -5  10  14      287.34      125.34     83.45 o 
  -4  10  14        1.82        3.10     11.63 o 
  -3  10  14       70.42       61.57     27.29 o 
  -2  10  14        5.33        4.88     16.96 o 
  -1  10  14      333.05      331.29     54.73 o 
   0  10  14        0.03       -2.77     14.92 o 
   1  10  14        7.77        9.39     16.78 o 
   2  10  14      565.51      492.21     67.87 o 
   3  10  14      113.90      120.00     27.28 o 
   4  10  14        0.25       -0.60     15.74 o 
   5  10  14        4.24       51.66     21.19 o 
  -6  11  14       35.98       68.54     18.29 o 
  -5  11  14       97.34      104.95     21.61 o 
  -4  11  14       89.88      106.80     27.64 o 
  -3  11  14       94.90      160.41     40.94 o 
  -2  11  14      110.73       96.03     35.20 o 
  -1  11  14       49.84       49.25     22.86 o 
   0  11  14       13.80       18.03     27.13 o 
   1  11  14      137.88       92.58     31.55 o 
   2  11  14      179.86      171.11     40.66 o 
   3  11  14      353.22      352.42     48.94 o 
   4  11  14       55.72       46.96     19.57 o 
  -6  12  14       44.33       37.21     17.01 o 
  -5  12  14      145.07      221.25     39.65 o 
  -4  12  14        5.39        4.34     17.08 o 
  -3  12  14       20.96       76.20     27.90 o 
  -2  12  14        0.57       31.09     22.70 o 
  -1  12  14       73.90      104.74     31.92 o 
   0  12  14       20.20       43.52     21.66 o 
   1  12  14        5.66       21.75     23.22 o 
   2  12  14       19.24       25.10     23.94 o 
   3  12  14        2.01       12.28     22.32 o 
   4  12  14        3.36        5.48     20.70 o 
  -5  13  14      116.55      134.71     30.79 o 
  -4  13  14       21.54       62.60     23.68 o 
  -3  13  14       42.39       42.86     26.12 o 
  -2  13  14        1.08       15.56     22.66 o 
  -1  13  14        2.17        4.09     21.04 o 
   0  13  14        3.30       17.81     21.38 o 
   1  13  14      108.87       76.95     35.69 o 
   2  13  14       20.12       18.67     35.30 o 
   3  13  14       61.79       92.47     38.28 o 
  -3  14  14       41.98       47.28     50.20 o 
  -2  14  14       59.35       82.91     33.84 o 
  -1  14  14      157.94      170.65     46.68 o 
   0  14  14       16.15       26.79     24.48 o 
   1  14  14      348.79      410.06    101.18 o 
  -9   1  15      122.93      124.59     36.25 o 
  -8   1  15        0.39       14.36     21.21 o 
  -7   1  15        1.01        3.89     17.80 o 
  -6   1  15      215.44      212.99     42.88 o 
  -5   1  15      178.44      135.53     31.21 o 
  -4   1  15       48.71       43.85     14.26 o 
  -3   1  15      138.44      190.47     21.67 o 
  -2   1  15      181.18      149.77     23.05 o 
  -1   1  15      661.42      600.99     31.63 o 
   0   1  15      355.28      394.57     30.05 o 
   1   1  15      773.93      699.59     34.83 o 
   2   1  15      359.96      405.50     38.76 o 
   3   1  15      876.58      791.41     72.35 o 
   4   1  15        0.11        0.26     14.42 o 
   5   1  15       57.33       54.74     24.52 o 
   6   1  15        7.22        9.07     29.13 o 
   7   1  15      193.51      204.30     48.04 o 
  -9   2  15       30.15       10.75     22.27 o 
  -8   2  15       34.46       51.66     26.96 o 
  -7   2  15       25.56       74.46     26.88 o 
  -6   2  15       39.52       33.85     26.67 o 
  -5   2  15      446.49      384.23     39.41 o 
  -4   2  15      469.17      505.46     55.89 o 
  -3   2  15      274.87      310.16     34.22 o 
  -2   2  15     1196.06     1102.06     42.38 o 
  -1   2  15        4.84        8.87      6.87 o 
   0   2  15      404.12      455.64     30.64 o 
   1   2  15      547.91      381.69    177.62 o 
   2   2  15       33.95       31.52     14.10 o 
   3   2  15      889.71      984.40     54.51 o 
   4   2  15       61.08       52.79     23.69 o 
   5   2  15      194.80      222.88     43.49 o 
   6   2  15        0.01      -15.57     15.92 o 
   7   2  15        1.34       -2.13     19.27 o 
  -9   3  15        3.31       -5.22     18.57 o 
  -8   3  15      111.01      188.49     44.58 o 
  -7   3  15        6.01       -0.37     19.15 o 
  -6   3  15      996.45      978.86     57.19 o 
  -5   3  15        7.19       15.94     10.82 o 
  -4   3  15      444.23      410.75     42.30 o 
  -3   3  15     1230.24     1031.94     71.03 o 
  -2   3  15      163.99      117.30     55.82 o 
  -1   3  15       14.99       25.73      9.03 o 
   0   3  15      761.27      788.24     36.50 o 
   1   3  15      491.28      442.79     52.28 o 
   2   3  15      513.06      494.06     44.03 o 
   3   3  15       12.99       17.39     14.14 o 
   4   3  15      128.51       96.35     23.06 o 
   5   3  15       24.62       43.62     23.17 o 
   6   3  15      137.47      164.46     40.95 o 
   7   3  15      279.95      289.20     58.15 o 
  -9   4  15       61.01      111.29     37.77 o 
  -8   4  15       28.49       32.28     24.62 o 
  -7   4  15      111.22      126.57     35.07 o 
  -6   4  15        6.07        4.51     11.45 o 
  -5   4  15      254.17      270.35     30.50 o 
  -4   4  15      126.49      170.00     28.71 o 
  -3   4  15     1164.94      824.40    225.76 o 
  -2   4  15     3179.39     3014.38     88.44 o 
  -1   4  15       22.96       22.54      9.57 o 
   0   4  15      592.57      530.05     47.02 o 
   1   4  15       48.48       73.83     17.73 o 
   2   4  15      117.66       82.76     42.24 o 
   3   4  15       18.42       27.45     14.14 o 
   4   4  15      530.67      574.32     50.16 o 
   5   4  15      118.34      124.12     35.34 o 
   6   4  15       29.01       69.78     27.01 o 
   7   4  15      377.91      320.42     61.50 o 
  -9   5  15        3.08       38.16     26.33 o 
  -8   5  15      231.70      240.74     50.57 o 
  -7   5  15       21.24        1.44     29.36 o 
  -6   5  15      631.54      706.12     47.77 o 
  -5   5  15      216.84      213.12     28.34 o 
  -4   5  15      999.46      964.78     55.24 o 
  -3   5  15       12.25       35.34     13.58 o 
  -2   5  15      207.93      224.75     30.56 o 
  -1   5  15     1402.55     1228.71     72.23 o 
   0   5  15     2805.00     2766.78    105.28 o 
   1   5  15        0.14        8.20     10.41 o 
   2   5  15        3.34       16.39     13.85 o 
   3   5  15        8.74       -3.97     11.25 o 
   4   5  15      127.97      140.08     27.88 o 
   5   5  15        6.37       12.70     15.69 o 
   6   5  15        2.52        9.51     19.00 o 
   7   5  15        7.02        0.79     23.70 o 
  -8   6  15        1.56       13.29     22.75 o 
  -7   6  15        4.44       27.61     14.96 o 
  -6   6  15       87.19       75.16     36.17 o 
  -5   6  15       78.96       75.80     18.44 o 
  -4   6  15        3.94       -2.10     20.89 o 
  -3   6  15        6.92        2.06     10.99 o 
  -2   6  15      102.48       85.93     20.52 o 
  -1   6  15        6.20       37.45     19.93 o 
   0   6  15      205.38      201.89     28.48 o 
   1   6  15        1.47       10.18     12.15 o 
   2   6  15      117.96       71.58     19.95 o 
   3   6  15       31.56       12.74     15.83 o 
   4   6  15        4.53       32.12     19.17 o 
   5   6  15       82.14       80.41     24.24 o 
   6   6  15      147.50      168.58     42.36 o 
  -8   7  15      173.98      179.29     35.36 o 
  -7   7  15       75.31       60.64     20.19 o 
  -6   7  15       22.34       52.37     19.14 o 
  -5   7  15      220.30      219.46     30.07 o 
  -4   7  15      205.10      245.01     31.36 o 
  -3   7  15       87.95      156.92     28.62 o 
  -2   7  15      402.37      411.66     56.22 o 
  -1   7  15      195.50      210.01     41.77 o 
   0   7  15      313.36      335.87     51.27 o 
   1   7  15       38.22       60.70     18.61 o 
   2   7  15       10.33       15.21     13.26 o 
   3   7  15        6.34       19.37     14.28 o 
   4   7  15      125.49      124.37     28.64 o 
   5   7  15        0.07        8.77     17.05 o 
   6   7  15       38.87       56.95     22.10 o 
  -8   8  15      142.69      141.71     29.12 o 
  -7   8  15       22.92       46.01     18.80 o 
  -6   8  15       17.47       18.97     14.98 o 
  -5   8  15      173.27      222.59     31.57 o 
  -4   8  15      309.82      266.58     33.14 o 
  -3   8  15      136.78      193.41     31.91 o 
  -2   8  15       14.66       36.29     28.42 o 
  -1   8  15      323.80      364.33     56.03 o 
   0   8  15       65.15       85.19     30.08 o 
   1   8  15       18.82       33.38     29.29 o 
   2   8  15      277.65      222.87     35.10 o 
   3   8  15        4.21        3.45     14.76 o 
   4   8  15       81.51      131.44     29.40 o 
   5   8  15        0.11        8.87     17.24 o 
   6   8  15       83.60      131.93     32.90 o 
  -7   9  15       34.27       74.71     21.17 o 
  -6   9  15      343.66      349.96     41.26 o 
  -5   9  15       25.22       28.66     15.61 o 
  -4   9  15        1.20       12.68     12.63 o 
  -3   9  15       89.68       75.61     30.47 o 
  -2   9  15        0.09       19.85     18.78 o 
  -1   9  15      143.35      129.90     37.02 o 
   0   9  15      212.86      194.59     42.34 o 
   1   9  15      222.15      247.51     48.19 o 
   2   9  15       65.60       56.86     26.45 o 
   3   9  15        7.26       36.50     16.42 o 
   4   9  15        1.77        0.17     16.06 o 
   5   9  15        3.18        9.08     18.13 o 
  -7  10  15       96.23       74.30     20.09 o 
  -6  10  15       97.93      122.90     29.04 o 
  -5  10  15       31.61       66.78     23.38 o 
  -4  10  15       83.46      146.33     33.13 o 
  -3  10  15      176.13      167.03     41.56 o 
  -2  10  15      162.31      202.20     45.33 o 
  -1  10  15      657.66      616.07     73.65 o 
   0  10  15      186.18      192.42     43.56 o 
   1  10  15      156.75      121.94     35.33 o 
   2  10  15       30.25       50.99     24.83 o 
   3  10  15        3.63        1.83     21.30 o 
   4  10  15       86.95      106.89     35.04 o 
   5  10  15       35.40       60.74     24.00 o 
  -6  11  15        6.58       32.18     16.32 o 
  -5  11  15      107.51      112.88     22.96 o 
  -4  11  15      123.93      172.70     33.94 o 
  -3  11  15       19.44       23.22     21.86 o 
  -2  11  15       84.96       77.35     46.71 o 
  -1  11  15      236.64      245.11     48.93 o 
   0  11  15       76.70       77.31     26.79 o 
   1  11  15        4.37       -1.71     18.60 o 
   2  11  15       72.47       59.39     27.54 o 
   3  11  15       16.25       33.99     25.12 o 
   4  11  15       29.20       20.13     17.62 o 
  -5  12  15       47.70       85.89     26.82 o 
  -4  12  15       41.29       84.87     26.09 o 
  -3  12  15      720.62      744.83     85.96 o 
  -2  12  15        0.67        2.81     18.41 o 
  -1  12  15      183.52      199.08     44.76 o 
   0  12  15      166.53      266.37     53.81 o 
   1  12  15      194.75      178.32     42.90 o 
   2  12  15       14.12       59.72     28.60 o 
   3  12  15       33.09       66.44     43.68 o 
  -4  13  15       15.53       26.92     19.84 o 
  -3  13  15      177.53      193.60     45.17 o 
  -2  13  15       24.43       63.21     27.97 o 
  -1  13  15        0.60       33.33     25.32 o 
   0  13  15       11.51       34.86     22.28 o 
   1  13  15      195.36      221.81     48.04 o 
   2  13  15       82.22      110.29     36.89 o 
  -2  14  15       87.48      100.26     35.87 o 
  -1  14  15      145.21      129.54     40.29 o 
   0  14  15       22.49       35.63     26.43 o 
  -9   0  16      412.55      397.71     92.39 o 
  -8   0  16      151.94      109.24     47.68 o 
  -7   0  16      781.95      672.52    107.29 o 
  -6   0  16        2.07      -18.19     20.66 o 
  -5   0  16      199.26      183.85     53.95 o 
  -4   0  16      381.02      390.31     72.25 o 
  -3   0  16     2561.93     2691.19     97.10 o 
  -2   0  16        1.70       -3.19      9.51 o 
  -1   0  16      887.56      773.00     52.29 o 
   0   0  16      128.75       53.58     91.10 o 
   1   0  16       29.57       30.04     16.00 o 
   2   0  16     2191.80     1859.29    132.26 o 
   3   0  16      291.46      292.48     67.52 o 
   4   0  16       82.94      167.72     52.41 o 
   5   0  16      489.97      426.69     90.54 o 
   6   0  16      212.00      243.97     66.90 o 
   7   0  16        3.90      -18.70     27.23 o 
  -9   1  16        0.03        5.37     20.81 o 
  -8   1  16       37.00       76.03     28.92 o 
  -7   1  16        3.27       29.84     22.38 o 
  -6   1  16      618.58      522.28     65.73 o 
  -5   1  16      107.84      105.15     27.96 o 
  -4   1  16      174.62      175.46     26.77 o 
  -3   1  16       60.53       45.29     13.51 o 
  -2   1  16       93.99      113.32     17.98 o 
  -1   1  16       45.57       33.19     10.80 o 
   0   1  16       10.64       13.59      9.34 o 
   1   1  16     1419.11     1449.22     51.57 o 
   2   1  16      472.18      544.76     44.12 o 
   3   1  16      390.60      396.42     56.26 o 
   4   1  16      154.45      137.93     34.43 o 
   5   1  16       46.85       52.01     34.84 o 
   6   1  16        0.01        7.58     16.79 o 
   7   1  16       13.04        4.49     35.71 o 
  -9   2  16       43.92       46.27     28.71 o 
  -8   2  16       40.81       31.52     28.88 o 
  -7   2  16      481.99      428.80     64.44 o 
  -6   2  16      229.27      234.67     45.89 o 
  -5   2  16     1512.99     1352.75     63.99 o 
  -4   2  16        1.46       -0.79      9.99 o 
  -3   2  16      797.39      742.32     61.33 o 
  -2   2  16       18.14       32.80     10.65 o 
  -1   2  16       62.56       43.60     12.06 o 
   0   2  16      465.26      455.63     32.07 o 
   1   2  16       20.61       28.29     12.24 o 
   2   2  16      448.92      440.85     42.92 o 
   3   2  16       92.75       87.85     22.53 o 
   4   2  16       31.32       62.52     23.39 o 
   5   2  16       85.55      102.03     31.45 o 
   6   2  16      173.45      191.80     44.66 o 
   7   2  16       62.05       69.55     33.50 o 
  -9   3  16       14.92        6.68     21.91 o 
  -8   3  16       80.76      114.93     35.96 o 
  -7   3  16        5.37       23.84     20.89 o 
  -6   3  16     1423.12     1148.10     81.96 o 
  -5   3  16       99.22       97.23     21.70 o 
  -4   3  16      652.46      703.12     73.87 o 
  -3   3  16      121.18      125.55     22.95 o 
  -2   3  16      360.48      187.26    112.22 o 
  -1   3  16        0.00        8.48      8.00 o 
   0   3  16      494.43      444.13     40.11 o 
   1   3  16     2289.28     2027.65    114.83 o 
   2   3  16     1992.48     1987.78     77.86 o 
   3   3  16       49.94       74.05     19.47 o 
   4   3  16       10.99       23.15     19.81 o 
   5   3  16       51.43       60.24     27.08 o 
   6   3  16        2.10       -8.14     28.78 o 
   7   3  16        3.50       -1.58     25.79 o 
  -9   4  16       28.81       60.44     31.41 o 
  -8   4  16        4.57       12.66     33.09 o 
  -7   4  16       29.87       34.53     22.82 o 
  -6   4  16        9.99       18.29     13.54 o 
  -5   4  16      448.77      481.38     47.35 o 
  -4   4  16       64.20       46.62     18.51 o 
  -3   4  16        0.11       -6.81      9.66 o 
  -2   4  16      141.51      192.77     28.55 o 
  -1   4  16      808.23      733.46     44.08 o 
   0   4  16     2240.80     2115.30     75.73 o 
   1   4  16       19.89       30.16     13.76 o 
   2   4  16      502.14      230.11    157.71 o 
   3   4  16       44.09       69.95     20.83 o 
   4   4  16        3.93      -11.38     12.34 o 
   5   4  16      342.42      280.40     50.10 o 
   6   4  16       81.77       69.44     27.33 o 
  -8   5  16        4.43       11.62     47.43 o 
  -7   5  16       31.30       -2.36     19.33 o 
  -6   5  16       26.86       18.26     13.47 o 
  -5   5  16      170.29      137.79     28.10 o 
  -4   5  16       66.47       70.34     35.45 o 
  -3   5  16      629.20      654.01     48.77 o 
  -2   5  16      837.45      784.96     47.53 o 
  -1   5  16      143.53      193.23     36.52 o 
   0   5  16       27.49       16.52     11.80 o 
   1   5  16      276.81      258.25     35.13 o 
   2   5  16        0.98       22.34     13.97 o 
   3   5  16       43.81       52.99     19.36 o 
   4   5  16       56.11       41.74     19.88 o 
   5   5  16      115.50      128.26     38.87 o 
   6   5  16        2.39       -2.63     19.03 o 
  -8   6  16       93.45       92.05     33.50 o 
  -7   6  16       16.03       40.87     18.46 o 
  -6   6  16       12.12       27.44     14.64 o 
  -5   6  16       10.40       28.12     16.84 o 
  -4   6  16      392.41      390.62     44.40 o 
  -3   6  16       87.42       82.01     20.95 o 
  -2   6  16      666.59      598.80     46.33 o 
  -1   6  16       81.23       92.58     27.61 o 
   0   6  16       43.74       51.68     21.16 o 
   1   6  16      191.63      226.14     33.37 o 
   2   6  16       82.39      105.88     23.85 o 
   3   6  16       61.85       48.10     19.19 o 
   4   6  16       17.54        4.45     17.35 o 
   5   6  16      121.27      151.04     32.61 o 
   6   6  16        1.49      -16.76     20.09 o 
  -8   7  16       21.34       -8.51     26.62 o 
  -7   7  16      179.24      115.25     40.30 o 
  -6   7  16      417.72      501.82     47.18 o 
  -5   7  16       10.95       11.01     12.96 o 
  -4   7  16      355.35      383.80     45.24 o 
  -3   7  16        4.25       15.36     14.34 o 
  -2   7  16      321.16      348.84     53.08 o 
  -1   7  16      455.88      584.38     67.05 o 
   0   7  16       40.36       32.97     20.79 o 
   1   7  16      173.22      161.14     38.04 o 
   2   7  16        1.36        0.52     15.31 o 
   3   7  16        0.00       20.06     16.09 o 
   4   7  16       52.39       56.00     28.22 o 
   5   7  16        6.83       18.87     17.28 o 
   6   7  16        8.05       12.23     26.99 o 
  -7   8  16      101.62      125.06     25.76 o 
  -6   8  16        9.08       21.88     16.36 o 
  -5   8  16      226.36      233.45     33.25 o 
  -4   8  16       47.64       46.35     21.24 o 
  -3   8  16       35.67       26.02     19.58 o 
  -2   8  16      300.20      303.55     51.07 o 
  -1   8  16      321.15      278.23     49.96 o 
   0   8  16       59.74       40.26     25.89 o 
   1   8  16      464.80      482.90     87.20 o 
   2   8  16      105.25      102.84     24.74 o 
   3   8  16      112.36       78.47     22.75 o 
   4   8  16       92.89      109.68     28.84 o 
   5   8  16       43.62       75.01     26.76 o 
  -7   9  16       60.69       53.32     19.40 o 
  -6   9  16      128.81      140.43     28.29 o 
  -5   9  16      200.44      210.32     32.08 o 
  -4   9  16        0.13       19.35     17.13 o 
  -3   9  16       28.76       27.24     33.35 o 
  -2   9  16       18.51       24.03     26.82 o 
  -1   9  16        4.26       20.95     21.46 o 
   0   9  16       20.35       28.06     20.19 o 
   1   9  16      822.80      709.58     78.24 o 
   2   9  16        9.73       -1.69     29.44 o 
   3   9  16       24.54       31.70     21.16 o 
   4   9  16        9.28       24.85     22.81 o 
   5   9  16       11.85       23.71     20.09 o 
  -6  10  16      259.51      357.28     43.26 o 
  -5  10  16      269.63      277.17     36.47 o 
  -4  10  16      128.30      157.45     81.55 o 
  -3  10  16        3.10       15.01     20.51 o 
  -2  10  16      307.06      284.52     53.60 o 
  -1  10  16       19.81       33.35     22.87 o 
   0  10  16        0.44       -4.80     14.96 o 
   1  10  16       17.31        2.23     17.59 o 
   2  10  16      266.86      295.14     55.21 o 
   3  10  16        2.76       11.75     20.56 o 
   4  10  16        2.75        8.77     22.79 o 
  -6  11  16        2.10       21.38     16.21 o 
  -5  11  16        0.76        0.09     15.49 o 
  -4  11  16       29.19       31.55     24.05 o 
  -3  11  16        5.51       32.04     22.65 o 
  -2  11  16      145.68      218.98     55.39 o 
  -1  11  16      298.23      260.12     53.14 o 
   0  11  16        3.72       28.38     20.03 o 
   1  11  16       83.80      101.46     33.92 o 
   2  11  16       29.25       73.38     28.53 o 
   3  11  16       71.48       33.43     27.65 o 
  -5  12  16        0.01       15.90     19.35 o 
  -4  12  16       26.27       65.80     27.64 o 
  -3  12  16        1.86       -0.27     23.43 o 
  -2  12  16        4.45       13.63     20.80 o 
  -1  12  16        2.79       28.42     20.79 o 
   0  12  16        3.17        8.90     30.21 o 
   1  12  16       23.83       47.46     26.36 o 
   2  12  16       11.19       12.31     24.42 o 
  -3  13  16        2.61       15.51     21.46 o 
  -2  13  16        8.22       27.30     22.75 o 
  -1  13  16       21.71       11.35     23.84 o 
   0  13  16        8.12       15.48     22.22 o 
   1  13  16       41.60       76.96     35.10 o 
  -9   1  17       29.60       22.44     25.59 o 
  -8   1  17      148.94      152.38     39.59 o 
  -7   1  17        0.96       -5.50     15.66 o 
  -6   1  17       29.86       26.57     18.99 o 
  -5   1  17        4.24       -4.26     16.39 o 
  -4   1  17      293.92      316.85     48.45 o 
  -3   1  17      300.96      360.92     37.69 o 
  -2   1  17      177.19      147.31     20.41 o 
  -1   1  17      285.79      302.85     29.09 o 
   0   1  17       99.18      123.46     18.76 o 
   1   1  17       60.02       40.45     15.47 o 
   2   1  17     1107.99     1100.14     57.13 o 
   3   1  17       43.87       47.43     21.80 o 
   4   1  17       21.38       44.94     23.87 o 
   5   1  17      631.51      656.64     78.58 o 
   6   1  17       55.94       71.12     30.16 o 
  -9   2  17       14.23       16.25     24.29 o 
  -8   2  17       49.20       54.62     30.14 o 
  -7   2  17      271.48      334.36     55.97 o 
  -6   2  17       58.29       58.38     25.54 o 
  -5   2  17        6.49       -1.59     14.50 o 
  -4   2  17      180.24      212.68     31.20 o 
  -3   2  17      615.85      564.33     43.88 o 
  -2   2  17     1500.09     1401.41     61.64 o 
  -1   2  17       38.88       40.91     11.92 o 
   0   2  17      463.68      452.74     33.52 o 
   1   2  17       96.31       58.77     22.48 o 
   2   2  17       38.84       35.58     17.15 o 
   3   2  17       78.01       96.85     28.69 o 
   4   2  17       51.37       65.54     28.85 o 
   5   2  17       19.77       33.19     22.38 o 
   6   2  17        4.00        9.45     17.55 o 
  -8   3  17        9.68       -8.51     22.83 o 
  -7   3  17      230.82      211.09     45.29 o 
  -6   3  17      146.60      132.18     35.73 o 
  -5   3  17        5.43       26.98     14.50 o 
  -4   3  17      108.06      102.70     23.34 o 
  -3   3  17     3346.27     3220.86     97.63 o 
  -2   3  17      530.79      209.83    146.94 o 
  -1   3  17      989.80      993.38     43.46 o 
   0   3  17      121.45      137.72     24.31 o 
   1   3  17       24.75       47.54     15.64 o 
   2   3  17      356.14      468.26     46.47 o 
   3   3  17      335.98      450.28     47.19 o 
   4   3  17       19.07       -4.78     19.53 o 
   5   3  17       60.65       25.63     21.52 o 
   6   3  17      332.04      305.58     57.20 o 
  -8   4  17       11.42       19.06     23.96 o 
  -7   4  17       62.63       44.40     28.00 o 
  -6   4  17      443.65      459.65     63.62 o 
  -5   4  17       18.43       18.21     13.84 o 
  -4   4  17       82.82       88.70     20.88 o 
  -3   4  17       57.77       18.06     17.88 o 
  -2   4  17      893.19      778.17     47.95 o 
  -1   4  17      271.36      238.36     41.32 o 
   0   4  17      141.79       98.31     21.68 o 
   1   4  17       27.02       18.01     13.46 o 
   2   4  17      396.62      158.82    132.66 o 
   3   4  17       40.83       32.94     17.27 o 
   4   4  17      130.59      215.74     44.18 o 
   5   4  17        0.18       19.84     19.80 o 
   6   4  17      395.15      383.05     94.75 o 
  -8   5  17       93.56       52.36     32.53 o 
  -7   5  17       58.53       55.77     28.47 o 
  -6   5  17       80.74      113.03     22.58 o 
  -5   5  17      717.02      745.27     57.50 o 
  -4   5  17     1020.19      504.00    325.94 o 
  -3   5  17       33.90       40.24     16.64 o 
  -2   5  17        7.07        8.26     12.46 o 
  -1   5  17      401.36      372.60     53.17 o 
   0   5  17      785.67      693.41     64.13 o 
   1   5  17       93.27      128.29     26.48 o 
   2   5  17        4.24       13.55     14.53 o 
   3   5  17        4.44        2.02     12.84 o 
   4   5  17      103.32      138.94     31.32 o 
   5   5  17       58.15       63.12     25.02 o 
   6   5  17        0.06        8.80     21.76 o 
  -8   6  17        6.89       20.20     21.82 o 
  -7   6  17      208.11      272.98     41.84 o 
  -6   6  17       43.51       44.26     18.18 o 
  -5   6  17       83.62       81.50     23.51 o 
  -4   6  17      547.89      449.78     47.86 o 
  -3   6  17       95.33       74.53     21.27 o 
  -2   6  17      293.74      315.85     51.62 o 
  -1   6  17        2.40       16.44     19.30 o 
   0   6  17       60.55      107.58     58.48 o 
   1   6  17     1247.52     1211.44     63.62 o 
   2   6  17      662.68      753.88     56.75 o 
   3   6  17       22.52       60.74     22.53 o 
   4   6  17        0.52        6.48     16.01 o 
   5   6  17      365.79      581.69     78.77 o 
  -7   7  17       66.76       54.31     19.45 o 
  -6   7  17        2.90       18.22     14.68 o 
  -5   7  17        0.93       15.66     16.57 o 
  -4   7  17      139.49      148.27     28.97 o 
  -3   7  17      118.56      122.63     33.28 o 
  -2   7  17       10.03        2.21     17.72 o 
  -1   7  17        4.65       16.19     15.59 o 
   0   7  17      159.28      178.82     40.35 o 
   1   7  17        4.27       -6.27     16.41 o 
   2   7  17       83.36       89.64     22.90 o 
   3   7  17        8.01        6.82     14.55 o 
   4   7  17        1.67      -16.46     14.70 o 
   5   7  17        7.78       16.48     21.45 o 
  -7   8  17       21.80       37.04     19.13 o 
  -6   8  17       17.13       19.96     17.90 o 
  -5   8  17        4.21        1.84     16.49 o 
  -4   8  17       24.81       40.69     19.81 o 
  -3   8  17       10.34       10.16     18.45 o 
  -2   8  17        3.89       32.54     20.09 o 
  -1   8  17       25.90       19.68     19.49 o 
   0   8  17      126.11      101.88     31.72 o 
   1   8  17       63.72       53.55     26.91 o 
   2   8  17      445.55      475.96     67.81 o 
   3   8  17       60.05       45.82     21.31 o 
   4   8  17        7.18        8.55     18.49 o 
   5   8  17       11.42       16.35     21.14 o 
  -6   9  17      178.95      180.16     30.05 o 
  -5   9  17       23.13       56.88     22.26 o 
  -4   9  17      120.12      130.44     67.06 o 
  -3   9  17        6.49       17.77     22.92 o 
  -2   9  17      153.58      155.60     39.97 o 
  -1   9  17       66.03       96.02     31.57 o 
   0   9  17       12.58       20.55     20.96 o 
   1   9  17      149.36      125.50     34.43 o 
   2   9  17      121.93       67.94     32.94 o 
   3   9  17       52.07       68.32     29.21 o 
   4   9  17        0.84       14.64     19.58 o 
  -6  10  17      219.55      231.90     36.07 o 
  -5  10  17       12.60       14.74     27.49 o 
  -4  10  17        0.40       -1.60     19.85 o 
  -3  10  17        3.16       -1.59     21.36 o 
  -2  10  17        0.19       22.23     20.47 o 
  -1  10  17       15.60       68.71     30.61 o 
   0  10  17      324.08      364.62     63.24 o 
   1  10  17        3.90      -20.67     14.82 o 
   2  10  17       18.27        7.86     18.85 o 
   3  10  17        2.82       -3.88     26.98 o 
  -5  11  17       27.46       40.95     25.55 o 
  -4  11  17      110.81      130.28     40.32 o 
  -3  11  17       14.46        0.49     18.53 o 
  -2  11  17       35.16       19.06     63.05 o 
  -1  11  17        7.09       -1.70     29.49 o 
   0  11  17       11.97       -1.03     19.56 o 
   1  11  17      118.98       92.35     33.91 o 
   2  11  17        0.02       32.93     36.07 o 
   3  11  17        0.23       -1.29     25.47 o 
  -4  12  17      160.01      191.41     47.32 o 
  -3  12  17      155.42      138.43     41.04 o 
  -2  12  17       26.53       34.81     35.92 o 
  -1  12  17       54.30       74.36     53.44 o 
   0  12  17        8.49       -7.61     24.05 o 
   1  12  17        6.34       16.24     26.98 o 
  -1  13  17       85.10      112.79     38.55 o 
  -8   0  18      160.42      199.68     63.20 o 
  -7   0  18      289.71      344.79     83.65 o 
  -6   0  18       42.86       48.51     34.84 o 
  -5   0  18      311.31      311.49     72.25 o 
  -4   0  18       59.03       42.85     27.23 o 
  -3   0  18     1791.69     1557.35    120.75 o 
  -2   0  18      666.45      535.38     46.01 o 
  -1   0  18      498.49      537.32     55.60 o 
   0   0  18        1.14       12.12     12.71 o 
   1   0  18      755.11      636.96     78.62 o 
   2   0  18       51.64       49.53     30.32 o 
   3   0  18       20.85       42.24     30.93 o 
   4   0  18       40.74      102.97     49.33 o 
   5   0  18       21.66       59.30     32.78 o 
   6   0  18      111.28      138.94     54.78 o 
  -8   1  18       95.24      101.95     33.17 o 
  -7   1  18        0.49        9.71     19.75 o 
  -6   1  18       63.28       64.74     26.82 o 
  -5   1  18      118.05      159.43     37.80 o 
  -4   1  18       50.21       41.97     19.91 o 
  -3   1  18      491.36      498.82     44.61 o 
  -2   1  18     1229.45     1117.90     47.16 o 
  -1   1  18      282.43      284.69     29.27 o 
   0   1  18       21.79       35.37     11.84 o 
   1   1  18     1063.55      942.70     72.16 o 
   2   1  18      216.89      292.44     48.77 o 
   3   1  18      126.98      170.28     38.74 o 
   4   1  18      140.25      202.53     44.65 o 
   5   1  18      105.40       77.71     31.49 o 
   6   1  18       19.25       26.26     24.85 o 
  -8   2  18       28.05      108.58     36.20 o 
  -7   2  18       74.25      109.97     31.50 o 
  -6   2  18      389.40      350.94     57.57 o 
  -5   2  18        0.90       19.19     17.69 o 
  -4   2  18       39.97       56.32     18.18 o 
  -3   2  18      235.03      282.24     35.81 o 
  -2   2  18      425.76      461.39     43.04 o 
  -1   2  18      581.79      472.10     93.26 o 
   0   2  18      584.88      649.08     43.96 o 
   1   2  18      628.75      483.95     45.00 o 
   2   2  18      778.97      680.79     51.97 o 
   3   2  18      289.00      300.20     69.93 o 
   4   2  18       10.21       41.27     21.47 o 
   5   2  18      274.45      296.21     54.81 o 
   6   2  18       12.26       38.65     27.72 o 
  -8   3  18       16.58        1.77     20.58 o 
  -7   3  18       23.28       20.08     27.23 o 
  -6   3  18     1009.37      884.46     74.39 o 
  -5   3  18        3.95        9.09     15.43 o 
  -4   3  18     1523.62     1250.67     64.53 o 
  -3   3  18      514.52      557.46     48.46 o 
  -2   3  18      304.91      135.35     92.89 o 
  -1   3  18       32.84       47.47     15.73 o 
   0   3  18        6.55        5.40     11.90 o 
   1   3  18        0.04       -0.49     11.40 o 
   2   3  18        4.72        5.66     12.93 o 
   3   3  18       30.62       65.95     26.99 o 
   4   3  18       34.45       69.45     27.15 o 
   5   3  18       23.18       35.67     29.19 o 
   6   3  18        4.54        0.94     23.09 o 
  -8   4  18       27.80        1.83     25.93 o 
  -7   4  18       20.96       27.74     25.21 o 
  -6   4  18        4.79       32.10     21.23 o 
  -5   4  18      184.83      226.83     34.72 o 
  -4   4  18       47.84       48.35     16.68 o 
  -3   4  18        0.14       15.26     12.63 o 
  -2   4  18     1712.53     1621.80     70.62 o 
  -1   4  18        2.12       15.51     17.69 o 
   0   4  18       41.01       59.77     17.51 o 
   1   4  18      215.81      241.07     35.16 o 
   2   4  18       21.28       26.55     16.17 o 
   3   4  18      108.49      161.05     30.59 o 
   4   4  18      168.06      172.13     42.69 o 
   5   4  18      130.59      144.32     39.29 o 
  -8   5  18        4.94      -11.08     24.22 o 
  -7   5  18       10.27       48.34     29.14 o 
  -6   5  18       58.31       69.60     23.00 o 
  -5   5  18        5.27       -6.30     12.53 o 
  -4   5  18      348.49      149.59    127.45 o 
  -3   5  18        1.64       17.60     13.28 o 
  -2   5  18      514.49      568.79     64.60 o 
  -1   5  18        7.84       10.73     16.51 o 
   0   5  18      139.28      249.84     44.91 o 
   1   5  18       12.05       -3.67     13.75 o 
   2   5  18        5.67       19.30     15.82 o 
   3   5  18       10.00       46.67     19.50 o 
   4   5  18       38.52       30.92     19.61 o 
   5   5  18       15.90       40.07     28.67 o 
  -7   6  18        0.05        3.67     21.17 o 
  -6   6  18        0.41        0.92     16.93 o 
  -5   6  18        3.10       -3.47     14.47 o 
  -4   6  18        3.65       -0.78     14.62 o 
  -3   6  18      277.08      283.87     38.50 o 
  -2   6  18      330.19      425.56     59.31 o 
  -1   6  18      188.42      169.78     41.02 o 
   0   6  18       28.22       45.67     23.39 o 
   1   6  18        1.19       12.25     18.99 o 
   2   6  18      175.62      179.27     32.12 o 
   3   6  18      139.78      121.39     34.72 o 
   4   6  18       93.00      157.65     32.51 o 
   5   6  18        2.10        0.23     22.16 o 
  -7   7  18       20.24       20.61     36.42 o 
  -6   7  18        0.91       10.78     18.37 o 
  -5   7  18      108.61      169.42     34.15 o 
  -4   7  18       51.74       60.31     22.60 o 
  -3   7  18       28.96        4.54     17.99 o 
  -2   7  18      124.84      188.54     41.40 o 
  -1   7  18       16.31       30.18     18.25 o 
   0   7  18       12.15      -15.42     21.17 o 
   1   7  18      109.68      157.85     47.12 o 
   2   7  18        5.52       16.58     16.95 o 
   3   7  18       92.41       98.46     24.52 o 
   4   7  18        5.66        7.16     19.08 o 
   5   7  18       29.42       56.01     31.81 o 
  -7   8  18      168.05      276.51     37.38 o 
  -6   8  18        7.58       37.49     21.33 o 
  -5   8  18       44.73       41.64     21.72 o 
  -4   8  18      464.62      485.95     68.27 o 
  -3   8  18        0.26        3.66     25.59 o 
  -2   8  18        7.06       18.71     18.80 o 
  -1   8  18       58.21      155.08     38.95 o 
   0   8  18       50.28       56.25     26.67 o 
   1   8  18       82.83       84.13     31.91 o 
   2   8  18       85.54      182.32     42.33 o 
   3   8  18       25.29       82.76     24.64 o 
   4   8  18       40.02       99.94     26.40 o 
  -6   9  18       92.82      144.82     32.73 o 
  -5   9  18        8.22        9.26     17.36 o 
  -4   9  18      129.24      133.00     39.21 o 
  -3   9  18      553.14      630.61     78.89 o 
  -2   9  18       29.38       46.47     27.06 o 
  -1   9  18       59.18       93.08     30.84 o 
   0   9  18       86.01      151.68     37.10 o 
   1   9  18       37.48       28.59     22.48 o 
   2   9  18      113.02      143.75     40.44 o 
   3   9  18      142.54      140.67     41.94 o 
  -5  10  18      103.16      133.29     38.33 o 
  -4  10  18       71.28       57.63     25.80 o 
  -3  10  18      117.43      161.39     42.62 o 
  -2  10  18       44.14       47.16     24.94 o 
  -1  10  18        9.58       34.38     25.66 o 
   0  10  18      136.08      169.21     42.42 o 
   1  10  18        7.28        1.75     36.79 o 
   2  10  18       12.60       32.36     35.76 o 
   3  10  18        6.43       -4.28     24.92 o 
  -4  11  18       10.00        7.92     30.16 o 
  -3  11  18       10.10       26.97     22.96 o 
  -2  11  18      145.66      189.62     45.84 o 
  -1  11  18       50.97       65.24     30.17 o 
   0  11  18      402.98      422.64     68.12 o 
   1  11  18      108.57      111.63     54.21 o 
   2  11  18       67.02       49.77     33.61 o 
  -3  12  18        2.08       17.97     23.90 o 
  -2  12  18       38.55       28.89     26.14 o 
  -1  12  18        0.06       36.84     23.22 o 
   0  12  18      173.10      181.31     50.50 o 
  -8   1  19       33.95       24.21     30.73 o 
  -7   1  19        0.93       22.59     28.47 o 
  -6   1  19        0.29       10.09     16.28 o 
  -5   1  19      199.76      261.70     48.85 o 
  -4   1  19      148.49      153.38     35.02 o 
  -3   1  19       69.52       83.06     20.32 o 
  -2   1  19      105.45      107.81     21.37 o 
  -1   1  19        3.71       10.95      9.86 o 
   0   1  19     1512.95     1502.62     67.30 o 
   1   1  19      172.20      179.74     29.51 o 
   2   1  19       32.52       62.21     24.90 o 
   3   1  19      173.36      216.97     45.17 o 
   4   1  19       45.58       62.73     28.60 o 
   5   1  19       89.83       44.78     28.00 o 
  -8   2  19      109.87      107.66     62.59 o 
  -7   2  19        4.99       29.26     23.58 o 
  -6   2  19      135.28      107.54     51.18 o 
  -5   2  19       31.97       22.13     21.12 o 
  -4   2  19       30.78       48.87     22.95 o 
  -3   2  19      714.53      685.23     47.04 o 
  -2   2  19       14.75        5.71     12.27 o 
  -1   2  19       73.21       69.87     16.30 o 
   0   2  19       68.02       49.23     17.46 o 
   1   2  19       16.49       27.92     15.31 o 
   2   2  19       32.49       35.33     21.47 o 
   3   2  19        3.72       15.58     19.59 o 
   4   2  19        4.93       26.61     21.94 o 
   5   2  19        3.39        5.13     17.95 o 
  -8   3  19       27.76       25.55     28.23 o 
  -7   3  19      828.97      756.14     86.15 o 
  -6   3  19       64.24       76.21     28.84 o 
  -5   3  19      180.98      148.96     36.85 o 
  -4   3  19       76.07       97.10     22.72 o 
  -3   3  19        3.01        3.72     11.26 o 
  -2   3  19       59.89       45.49     15.20 o 
  -1   3  19      291.46      316.48     49.46 o 
   0   3  19       90.81       88.97     24.37 o 
   1   3  19        5.75       15.71     14.15 o 
   2   3  19      573.51      582.19     64.58 o 
   3   3  19      320.36      396.39     69.78 o 
   4   3  19       13.78        2.19     18.18 o 
   5   3  19       22.24        1.67     19.90 o 
  -8   4  19       75.61       97.97     36.49 o 
  -7   4  19       60.26       60.35     31.54 o 
  -6   4  19     1146.33      966.70     79.10 o 
  -5   4  19        7.19        9.28     14.77 o 
  -4   4  19      220.31      230.67     36.19 o 
  -3   4  19       39.21       62.72     20.91 o 
  -2   4  19       72.41       67.99     19.03 o 
  -1   4  19        0.22        5.86     16.01 o 
   0   4  19      370.53      464.57     67.42 o 
   1   4  19     2452.04     2370.25    119.56 o 
   2   4  19      122.70       93.13     28.85 o 
   3   4  19       16.90       49.86     22.29 o 
   4   4  19        1.58      -24.14     16.09 o 
   5   4  19       76.73       97.32     36.20 o 
  -7   5  19        2.21       -8.42     22.30 o 
  -6   5  19       12.56       19.50     20.19 o 
  -5   5  19      328.36      426.94     49.80 o 
  -4   5  19      479.39      370.56    119.13 o 
  -3   5  19        8.06       18.16     14.38 o 
  -2   5  19       89.16       95.41     30.31 o 
  -1   5  19       13.03       16.88     16.64 o 
   0   5  19      108.10      184.40     41.78 o 
   1   5  19      157.57      191.44     38.29 o 
   2   5  19       21.82       36.95     19.01 o 
   3   5  19        1.10       10.01     16.75 o 
   4   5  19       69.01       58.01     27.87 o 
   5   5  19       47.66       17.73     22.79 o 
  -7   6  19       20.72       37.33     26.89 o 
  -6   6  19       97.37      133.80     29.95 o 
  -5   6  19      115.47       80.18     26.35 o 
  -4   6  19        0.00       13.37     15.46 o 
  -3   6  19      647.10      707.45     75.52 o 
  -2   6  19      405.01      366.88     58.57 o 
  -1   6  19       18.56        6.57     18.62 o 
   0   6  19       17.89       78.25     33.14 o 
   1   6  19       37.58       25.90     29.39 o 
   2   6  19       13.10       -3.96     15.03 o 
   3   6  19      127.82       90.58     26.95 o 
   4   6  19      223.51      214.01     51.02 o 
  -7   7  19       88.89      145.54     41.93 o 
  -6   7  19       70.76       16.30     28.23 o 
  -5   7  19       65.92       94.51     27.16 o 
  -4   7  19       94.44      119.61     32.73 o 
  -3   7  19       21.18       25.62     20.73 o 
  -2   7  19      172.13      165.52     42.58 o 
  -1   7  19       46.70       67.72     34.27 o 
   0   7  19        6.84       26.56     23.40 o 
   1   7  19        1.74       26.70     20.70 o 
   2   7  19      241.33      223.41     47.81 o 
   3   7  19        2.02       29.81     18.39 o 
   4   7  19      118.54      153.82     34.42 o 
  -6   8  19       85.40       98.02     27.91 o 
  -5   8  19       20.31       20.52     20.62 o 
  -4   8  19       55.01       73.27     30.59 o 
  -3   8  19      172.61      241.58     49.48 o 
  -2   8  19        0.33       29.90     21.27 o 
  -1   8  19      118.25       84.06     32.66 o 
   0   8  19      152.89      104.34     32.79 o 
   1   8  19       68.68       97.40     32.24 o 
   2   8  19       11.30       -4.27     20.01 o 
   3   8  19        0.23       12.28     25.00 o 
  -5   9  19        4.41       26.82     32.63 o 
  -4   9  19       35.92       36.47     23.22 o 
  -3   9  19       32.34       60.79     28.27 o 
  -2   9  19       19.94       20.89     22.26 o 
  -1   9  19      115.66      117.52     37.11 o 
   0   9  19        6.95      -23.21     43.27 o 
   1   9  19        9.02       20.51     26.46 o 
   2   9  19      281.27      277.37     55.30 o 
   3   9  19        5.64       27.14     24.71 o 
  -5  10  19       13.08       57.31     35.81 o 
  -4  10  19       32.14       47.07     23.75 o 
  -3  10  19        5.85        1.36     18.90 o 
  -2  10  19       28.56       29.59     28.62 o 
  -1  10  19       27.45       28.00     23.16 o 
   0  10  19      110.34      151.13     42.02 o 
   1  10  19        1.84       -4.82     20.43 o 
   2  10  19      210.28      301.85     61.99 o 
  -3  11  19        8.70        4.91     21.98 o 
  -2  11  19        0.11        6.09     27.85 o 
  -1  11  19        2.95       20.14     20.26 o 
   0  11  19      131.73      153.95     45.31 o 
   1  11  19       59.39       25.30     30.98 o 
  -8   0  20       49.49       47.89     42.44 o 
  -7   0  20        0.19       49.23     36.07 o 
  -6   0  20      531.57      527.10    103.28 o 
  -5   0  20      313.96      332.04     80.26 o 
  -4   0  20      135.46      156.52     52.41 o 
  -3   0  20      127.63      138.53     47.27 o 
  -2   0  20      653.21      626.30     56.69 o 
  -1   0  20       44.03       72.61     23.89 o 
   0   0  20      298.54      332.22     48.35 o 
   1   0  20       31.57      146.44     46.76 o 
   2   0  20       35.16       42.75     33.61 o 
   3   0  20      617.81      813.31    118.29 o 
   4   0  20       71.18       87.97     44.40 o 
   5   0  20        3.69        5.86     31.34 o 
  -8   1  20       69.99       64.19     32.74 o 
  -7   1  20       43.61       70.60     31.71 o 
  -6   1  20      191.34      189.59     44.98 o 
  -5   1  20      385.16      345.18     56.57 o 
  -4   1  20      122.93      123.39     31.75 o 
  -3   1  20       66.20       46.33     35.04 o 
  -2   1  20      250.92      253.88     35.10 o 
  -1   1  20       14.06       27.45     12.29 o 
   0   1  20      162.33      221.11     33.16 o 
   1   1  20      266.17      183.75     81.65 o 
   2   1  20        0.25       -3.88     25.69 o 
   3   1  20        3.40       -6.09     19.65 o 
   4   1  20       89.86       63.02     27.81 o 
   5   1  20        3.78       54.76     26.66 o 
  -7   2  20        1.10       -1.32     19.07 o 
  -6   2  20      168.59      218.54     45.56 o 
  -5   2  20      321.86      370.35     57.30 o 
  -4   2  20      795.82      690.57     72.70 o 
  -3   2  20       15.32       36.05     16.06 o 
  -2   2  20       12.68       31.81     14.88 o 
  -1   2  20     1623.05      658.15    687.21 o 
   0   2  20      326.90      402.27     48.24 o 
   1   2  20      233.23      265.65     37.95 o 
   2   2  20      177.10      173.05     59.97 o 
   3   2  20       11.55       10.66     19.15 o 
   4   2  20      205.44      209.72     87.35 o 
   5   2  20       24.65       21.38     22.10 o 
  -7   3  20       37.64       53.48     27.78 o 
  -6   3  20      260.25      233.22     47.36 o 
  -5   3  20       27.74       28.77     21.68 o 
  -4   3  20        6.94       16.63     14.30 o 
  -3   3  20        2.56       -3.15     13.23 o 
  -2   3  20       43.65       64.34     18.61 o 
  -1   3  20      275.47      208.85     40.95 o 
   0   3  20       21.62       21.27     14.21 o 
   1   3  20      136.63      167.95     30.03 o 
   2   3  20        1.46       26.95     19.88 o 
   3   3  20       34.40       36.76     23.87 o 
   4   3  20       47.62       75.51     29.26 o 
   5   3  20       12.41      -10.00     19.46 o 
  -7   4  20       26.48       -8.46     23.36 o 
  -6   4  20      144.58      175.38     42.52 o 
  -5   4  20      218.72      260.31     48.72 o 
  -4   4  20        3.23       -8.88     13.40 o 
  -3   4  20       35.74       44.43     17.93 o 
  -2   4  20       49.61       45.60     30.98 o 
  -1   4  20      140.18      143.12     37.72 o 
   0   4  20      889.85      801.23     67.42 o 
   1   4  20       29.42       46.39     19.66 o 
   2   4  20        0.73       21.87     17.61 o 
   3   4  20      133.96      160.46     42.56 o 
   4   4  20       44.73      102.52     31.34 o 
  -7   5  20        5.26       30.06     25.95 o 
  -6   5  20        6.55       -6.08     21.99 o 
  -5   5  20       44.52       65.36     20.40 o 
  -4   5  20       75.10       47.93     28.45 o 
  -3   5  20      362.30      295.64     67.88 o 
  -2   5  20      127.54       76.46     28.17 o 
  -1   5  20      136.08      122.14     33.90 o 
   0   5  20      123.44      125.89     34.13 o 
   1   5  20       10.88       14.13     26.72 o 
   2   5  20       37.25       37.99     20.87 o 
   3   5  20       68.83       97.09     32.60 o 
   4   5  20       70.78       98.29     52.21 o 
  -6   6  20      127.85      171.24     42.65 o 
  -5   6  20       59.49       38.79     18.70 o 
  -4   6  20       28.64       29.12     18.95 o 
  -3   6  20       96.37      117.79     35.92 o 
  -2   6  20      321.03      298.27     53.17 o 
  -1   6  20      283.59      356.19     57.62 o 
   0   6  20        0.62       40.83     25.01 o 
   1   6  20       13.02       15.72     21.38 o 
   2   6  20        0.01       10.85     20.44 o 
   3   6  20      179.31       99.59     68.60 o 
   4   6  20        5.76        3.50     24.87 o 
  -6   7  20        7.60       39.25     19.64 o 
  -5   7  20        3.93       32.62     20.63 o 
  -4   7  20       37.98       36.25     24.31 o 
  -3   7  20       52.43       74.47     41.11 o 
  -2   7  20       12.59       56.00     24.66 o 
  -1   7  20      314.34      410.00     61.59 o 
   0   7  20       82.01      116.53     34.01 o 
   1   7  20       47.18       10.04     30.47 o 
   2   7  20       33.59       65.26     30.99 o 
   3   7  20      136.19      213.17     38.09 o 
  -5   8  20      107.41      190.37     46.84 o 
  -4   8  20       47.61       79.53     30.64 o 
  -3   8  20       69.39       73.46     40.44 o 
  -2   8  20        3.05       -0.01     19.07 o 
  -1   8  20      110.43      163.37     40.78 o 
   0   8  20       18.08       33.16     23.22 o 
   1   8  20      273.37      245.06     51.28 o 
   2   8  20        1.94      -27.02     19.18 o 
   3   8  20       23.06       54.84     32.12 o 
  -5   9  20       13.17       13.92     24.60 o 
  -4   9  20       29.31       68.96     30.59 o 
  -3   9  20        0.04      -11.62     18.64 o 
  -2   9  20      555.20      467.28     71.27 o 
  -1   9  20       59.77       59.09     30.96 o 
   0   9  20       45.44       67.47     29.66 o 
   1   9  20       85.69       75.96     34.22 o 
   2   9  20      128.33      161.41     45.00 o 
  -4  10  20       37.32       79.74     33.09 o 
  -3  10  20       45.31       43.63     27.98 o 
  -2  10  20        5.50       -6.42     35.71 o 
  -1  10  20       36.66       28.11     25.64 o 
   0  10  20       40.98       64.83     28.83 o 
   1  10  20       25.62       28.28     26.04 o 
  -7   1  21       33.09       76.25     31.06 o 
  -6   1  21        8.33        9.13     30.83 o 
  -5   1  21      540.83      582.47     82.88 o 
  -4   1  21      482.97      492.94     65.23 o 
  -3   1  21      205.33      304.13     48.88 o 
  -2   1  21       22.87       67.54     19.57 o 
  -1   1  21        0.26       11.35     17.73 o 
   0   1  21       25.45       33.94     16.49 o 
   1   1  21       41.05       16.41     25.59 o 
   2   1  21      103.00      112.92     35.25 o 
   3   1  21      170.70      191.78     64.13 o 
   4   1  21       57.59       46.91     23.99 o 
  -7   2  21        8.14       13.55     24.65 o 
  -6   2  21       16.56       53.92     29.34 o 
  -5   2  21        6.69        9.14     19.51 o 
  -4   2  21        0.36       -9.23     26.10 o 
  -3   2  21      122.81      111.98     30.96 o 
  -2   2  21      109.52      133.73     26.71 o 
  -1   2  21       17.86       16.34     16.02 o 
   0   2  21       69.86       68.42     33.74 o 
   1   2  21       52.29      101.03     30.15 o 
   2   2  21      292.59      365.53     56.99 o 
   3   2  21       77.88      104.57     31.64 o 
   4   2  21      146.99      185.19     45.63 o 
  -7   3  21      322.76      452.17     72.04 o 
  -6   3  21      117.69      160.32     52.21 o 
  -5   3  21       42.34       41.57     25.61 o 
  -4   3  21       24.84       42.27     23.46 o 
  -3   3  21       21.87       21.93     17.35 o 
  -2   3  21      500.81      479.83     61.89 o 
  -1   3  21       46.63       44.31     22.14 o 
   0   3  21      326.68      407.58     58.33 o 
   1   3  21       14.54       15.57     18.23 o 
   2   3  21       56.79       35.10     39.72 o 
   3   3  21      287.81      309.75     55.55 o 
   4   3  21       44.11       65.47     27.19 o 
  -7   4  21        5.30      -13.32     23.03 o 
  -6   4  21       93.11      145.32     51.85 o 
  -5   4  21       44.71       63.19     27.69 o 
  -4   4  21       80.98       85.98     23.83 o 
  -3   4  21      195.80      260.41     46.25 o 
  -2   4  21        6.70       31.55     19.11 o 
  -1   4  21       45.09       83.01     38.74 o 
   0   4  21       19.11       -0.93     19.24 o 
   1   4  21      970.63      904.70     74.99 o 
   2   4  21       12.35       16.94     22.02 o 
   3   4  21        5.89       19.96     23.66 o 
   4   4  21        0.02        8.50     19.90 o 
  -6   5  21       95.67       90.93     34.15 o 
  -5   5  21        3.67       43.15     20.54 o 
  -4   5  21      122.57      101.83     27.33 o 
  -3   5  21       98.63      111.40     46.61 o 
  -2   5  21       33.03       30.59     21.20 o 
  -1   5  21       31.07       80.03     38.02 o 
   0   5  21      134.63      217.00     45.22 o 
   1   5  21      293.07      373.81     60.10 o 
   2   5  21      135.52      145.33     31.63 o 
   3   5  21        0.54        2.54     17.45 o 
  -6   6  21      125.84      129.65     40.39 o 
  -5   6  21       57.43      101.06     25.88 o 
  -4   6  21       76.48      118.87     33.95 o 
  -3   6  21      109.02      172.95     41.39 o 
  -2   6  21       72.84      101.25     32.10 o 
  -1   6  21      753.99      761.38     81.78 o 
   0   6  21        3.50       11.57     19.51 o 
   1   6  21        5.76       21.45     34.27 o 
   2   6  21       51.60       56.84     29.28 o 
   3   6  21       44.46       77.05     30.77 o 
  -5   7  21       95.51      124.21     35.12 o 
  -4   7  21       19.56       33.90     26.98 o 
  -3   7  21        0.19       25.07     21.29 o 
  -2   7  21       75.87      158.31     47.48 o 
  -1   7  21        0.35        8.65     19.56 o 
   0   7  21      166.18      230.07     49.56 o 
   1   7  21        4.24       11.31     22.88 o 
   2   7  21       41.23       90.89     30.72 o 
  -5   8  21       10.91       21.69     22.53 o 
  -4   8  21      108.24      139.48     43.26 o 
  -3   8  21        1.85       13.97     20.81 o 
  -2   8  21       10.69       34.44     33.76 o 
  -1   8  21       58.35       74.15     30.11 o 
   0   8  21      162.14      217.16     49.15 o 
   1   8  21      132.36      106.05     39.92 o 
   2   8  21       56.39       82.96     33.08 o 
  -4   9  21      114.07      121.90     39.54 o 
  -3   9  21       41.16       12.95     25.98 o 
  -2   9  21        0.80      -10.30     21.65 o 
  -1   9  21        3.90       13.60     23.32 o 
   0   9  21       55.70       50.82     27.09 o 
   1   9  21       12.75      -19.91     29.65 o 
  -2  10  21      132.03      114.91     41.51 o 
  -1  10  21       25.87       27.71     24.77 o 
  -7   0  22        6.94       27.75     37.82 o 
  -6   0  22       10.51       40.70     32.99 o 
  -5   0  22       25.16       67.11     40.59 o 
  -4   0  22       25.54       27.03     32.17 o 
  -3   0  22       51.51       18.29     30.21 o 
  -2   0  22      171.21      160.01     51.08 o 
  -1   0  22       33.64       34.72     23.89 o 
   0   0  22       58.84      112.02     51.18 o 
   1   0  22      150.30      251.89     66.70 o 
   2   0  22        3.18       11.20     29.49 o 
   3   0  22      129.32      111.81     46.25 o 
  -7   1  22       10.29       -6.62     24.30 o 
  -6   1  22        1.06        7.43     34.02 o 
  -5   1  22       39.61       89.13     30.76 o 
  -4   1  22      111.80      170.00     39.20 o 
  -3   1  22      142.67      168.10     39.49 o 
  -2   1  22      169.30      216.00     41.30 o 
  -1   1  22       81.88       51.83     22.42 o 
   0   1  22      203.57      184.51     40.35 o 
   1   1  22       12.98       36.79     21.36 o 
   2   1  22        0.29        0.91     18.41 o 
   3   1  22        4.72       45.70     36.38 o 
  -6   2  22      244.95      328.85     59.58 o 
  -5   2  22      102.79       56.79     30.13 o 
  -4   2  22       32.92       47.29     37.97 o 
  -3   2  22      136.20      116.66     31.37 o 
  -2   2  22      231.19      302.38     51.23 o 
  -1   2  22       10.53       -2.48     17.36 o 
   0   2  22       29.26       25.35     19.73 o 
   1   2  22        4.02       15.40     28.52 o 
   2   2  22       10.56        4.24     22.19 o 
   3   2  22      235.68      186.81     86.84 o 
  -6   3  22        4.29       10.80     46.35 o 
  -5   3  22       73.99       72.25     33.50 o 
  -4   3  22       54.26       61.95     28.02 o 
  -3   3  22      156.10      134.39     29.55 o 
  -2   3  22        8.01       26.37     21.83 o 
  -1   3  22      172.80      140.08     37.91 o 
   0   3  22       99.61      125.65     36.14 o 
   1   3  22       98.95      153.74     50.15 o 
   2   3  22       17.53       38.54     38.69 o 
   3   3  22       16.07       47.71     32.27 o 
  -6   4  22       95.41      137.74     38.58 o 
  -5   4  22      205.60      213.17     48.00 o 
  -4   4  22       84.25       65.07     28.06 o 
  -3   4  22        1.94       23.28     20.02 o 
  -2   4  22      111.62      170.29     38.71 o 
  -1   4  22       90.18       77.88     30.43 o 
   0   4  22      214.12      262.96     49.31 o 
   1   4  22        3.45       13.09     20.86 o 
   2   4  22       48.49       28.92     22.23 o 
   3   4  22       31.92       42.94     32.01 o 
  -6   5  22       44.97       30.65     28.44 o 
  -5   5  22      230.16      277.16     63.20 o 
  -4   5  22       18.44       23.81     25.32 o 
  -3   5  22       10.35       20.28     30.47 o 
  -2   5  22       52.29       75.62     28.07 o 
  -1   5  22        1.88       27.16     20.53 o 
   0   5  22        1.55      -23.45     18.49 o 
   1   5  22       19.05       59.36     26.61 o 
   2   5  22       26.46       68.85     49.23 o 
   3   5  22       23.57       54.40     25.63 o 
  -5   6  22       85.19      138.22     60.94 o 
  -4   6  22       32.22       30.39     25.77 o 
  -3   6  22        0.33      -20.56     19.37 o 
  -2   6  22       13.50       21.07     22.02 o 
  -1   6  22      122.10      141.44     37.40 o 
   0   6  22       18.50       19.00     23.57 o 
   1   6  22       33.66       80.44     34.89 o 
   2   6  22        2.84       19.15     21.34 o 
  -5   7  22        0.33       -9.91     30.68 o 
  -4   7  22      261.69      294.71     57.70 o 
  -3   7  22        0.12        2.24     21.96 o 
  -2   7  22       11.24       14.33     24.80 o 
  -1   7  22      134.98      112.58     34.54 o 
   0   7  22       18.59       19.13     20.59 o 
   1   7  22       16.49       28.68     22.03 o 
  -4   8  22       31.69       27.86     24.89 o 
  -3   8  22       82.16      154.68     41.36 o 
  -2   8  22       47.85       -0.15     24.01 o 
  -1   8  22      277.14      396.58     66.36 o 
   0   8  22       60.03      122.19     39.84 o 
   1   8  22       23.34       53.57     29.75 o 
  -6   1  23       47.05       45.96     28.42 o 
  -5   1  23        4.60      -11.70     19.99 o 
  -4   1  23      205.39      239.95     59.30 o 
  -3   1  23        0.01       16.75     21.12 o 
  -2   1  23      251.08      294.43     74.92 o 
  -1   1  23       24.32       29.16     29.03 o 
   0   1  23       40.48       17.47     29.29 o 
   1   1  23      294.20      131.73    169.36 o 
   2   1  23      365.86      426.24     66.78 o 
   3   1  23       10.98       45.61     22.99 o 
  -6   2  23        0.34        1.38     23.29 o 
  -5   2  23       87.77       48.26     27.11 o 
  -4   2  23        0.94       -2.53     19.48 o 
  -3   2  23       30.87       47.71     47.94 o 
  -2   2  23      108.28      167.10     38.13 o 
  -1   2  23        8.99       -8.65     23.64 o 
   0   2  23       76.61       91.36     46.66 o 
   1   2  23       59.94       81.89     31.16 o 
   2   2  23        6.44        8.99     24.97 o 
   3   2  23        9.48       50.88     29.13 o 
  -6   3  23      156.42      218.81     51.46 o 
  -5   3  23       12.53       18.25     23.31 o 
  -4   3  23       47.93       47.53     27.57 o 
  -3   3  23       16.58       57.86     30.83 o 
  -2   3  23       21.07       42.24     22.71 o 
  -1   3  23      107.98      122.21     34.25 o 
   0   3  23       70.48      104.07     33.55 o 
   1   3  23      136.02      148.81     50.25 o 
   2   3  23        9.22       26.09     24.02 o 
  -5   4  23      126.82      151.51     41.72 o 
  -4   4  23      119.04      196.70     63.51 o 
  -3   4  23      750.01      793.64     84.07 o 
  -2   4  23      127.86      140.61     37.80 o 
  -1   4  23       19.59       28.87     23.72 o 
   0   4  23       59.21      103.89     32.37 o 
   1   4  23      105.59       75.74     39.46 o 
   2   4  23       90.72      134.83     54.78 o 
  -5   5  23       46.61       46.09     26.51 o 
  -4   5  23        6.98       -4.01     30.42 o 
  -3   5  23      151.40       99.02     32.40 o 
  -2   5  23       44.94       87.31     30.75 o 
  -1   5  23        4.62       21.11     22.85 o 
   0   5  23      111.93      133.08     37.50 o 
   1   5  23      486.45      537.01     74.99 o 
   2   5  23        3.46       28.06     29.29 o 
  -4   6  23        1.58       16.87     23.11 o 
  -3   6  23        1.90      -12.70     20.77 o 
  -2   6  23        1.43       27.45     27.03 o 
  -1   6  23        0.43       43.97     25.47 o 
   0   6  23       49.18       62.40     29.37 o 
   1   6  23       86.05       61.24     45.83 o 
  -3   7  23        0.04      -22.68     24.61 o 
  -2   7  23       23.17       45.96     24.90 o 
  -1   7  23      107.77      223.19     64.18 o 
   0   7  23        3.87       24.28     24.06 o 
  -5   0  24        0.28       63.00     33.30 o 
  -4   0  24       16.35       24.97     31.45 o 
  -3   0  24        7.59       -0.41     27.95 o 
   0   0  24        1.65      -30.01     26.62 o 
   1   0  24       21.89       52.62     39.46 o 
   2   0  24      220.34      355.78     88.18 o 
  -5   1  24        5.19        5.19     24.42 o 
  -4   1  24        0.02       20.67     26.82 o 
  -3   1  24       10.40       27.89     22.95 o 
  -2   1  24       79.19       71.12     41.11 o 
   0   1  24       85.61      -14.28     27.44 o 
   1   1  24       26.98       20.20     43.68 o 
   2   1  24      160.75      171.15     44.40 o 
  -5   2  24        0.50       -7.65     55.60 o 
  -4   2  24       34.93       40.17     29.60 o 
  -3   2  24       20.09       -6.06     29.19 o 
  -2   2  24        2.66       42.14     36.07 o 
  -1   2  24       92.86       29.50     32.89 o 
   0   2  24        0.20       29.08     32.89 o 
   1   2  24      214.69      267.51     76.56 o 
  -5   3  24        2.90       -1.97     25.28 o 
  -4   3  24        0.28       11.51     31.86 o 
  -3   3  24        1.35       22.71     33.30 o 
  -2   3  24        9.57       31.79     25.67 o 
  -1   3  24       97.37      122.86     35.39 o 
   0   3  24      130.98      239.24     74.51 o 
   1   3  24        4.93       18.09     29.08 o 
  -4   4  24       29.57       80.98     47.99 o 
  -3   4  24       13.86       48.71     33.71 o 
  -2   4  24       42.27       44.91     27.03 o 
  -1   4  24        8.14       43.94     25.71 o 
   0   4  24        5.46       44.42     25.49 o 
   1   4  24        0.46       14.08     33.40 o 
  -3   5  24       23.53       47.58     25.91 o 
  -2   5  24       16.72       50.12     33.61 o 
  -1   5  24       26.11       18.18     28.47 o 
   0   5  24      192.16      202.83     47.37 o 
  -2   6  24        5.17       34.04     27.10 o 
  -1   6  24        0.00       -5.48     27.08 o 
  -4   1  25        0.61       15.76     24.87 o 
  -3   1  25       32.13       37.92     35.97 o 
  -2   1  25        3.48       43.78     34.63 o 
   0   1  25       83.81       10.17     28.47 o 
  -3   2  25       10.65       32.99     30.93 o 
  -2   2  25       97.55       78.10     46.04 o 
  -1   2  25        2.34       54.67     37.20 o 
   0   2  25      244.19      270.69     75.95 o 
  -3   3  25       54.48       53.44     43.27 o 
  -2   3  25       26.76       24.97     38.64 o 
  -1   3  25       55.73       59.81     46.97 o 
  -2   4  25      179.37       22.02    109.29 o 
                                                 
